# Supplementary material for: Crystal structure and Hirshfeld surface analysis of 7,7-dimethyl-2-phenyl-3,3a,4,6,7,8,9,9a-octa­hydro-1H-benzo[f]iso­indole-1,5(2H)-dione
Source: Acta Crystallogr E Crystallogr Commun. 2022 Mar 10;78(Pt 4):373–6. doi: 10.1107/S2056989022002353 (PMC8983980; doi:10.1107/S2056989022002353)
Supplement: Supplementary file 1 [file e-78-00373-sup1.cif]

##############################################################################
#                                                                            #
# This CIF contains the data in a paper accepted for publication in          #
# Acta Crystallographica Section E. It conforms to the requirements of       #
# Notes for Authors for Acta Crystallographica Section E, and has been       #
# peer reviewed under the auspices of the IUCr Commission on Journals.       #
#                                                                            #
# Full details of the Crystallographic Information File format               #
# are given in the paper "The Crystallographic Information File (CIF):       #
# a New Standard Archive File for Crystallography" by S. R. Hall, F. H.      #
# Allen and I. D. Brown [Acta Cryst. (1991), A47, 655-685].                  #
#                                                                            #
# The current version of the core CIF dictionary is obtainable from          #
# ftp://ftp.iucr.org/pub/cif_core.dic.                                       #
#                                                                            #
# Software is freely available for graphical display of the structure(s)     #
# in this CIF. For information consult the CIF software page                 #
# http://www.iucr.org/resources/cif/software.                                #
#                                                                            #
# This file may be used for bona fide research purposes within the           #
# scientific community so long as proper attribution is given to the journal # 
# article from which it was obtained.                                        #
#                                                                            #
##############################################################################
data_I
_audit_creation_method
;
Olex2 1.5-beta
(compiled 2021.12.09 svn.r5202d8cf for OlexSys, GUI svn.r6439)
;
_journal_date_recd_electronic     2022-02-17
_journal_date_accepted     2022-03-01
_journal_name_full     'Acta Crystallographica, Section E'
_journal_year     2022
_journal_volume     78
_journal_issue      4
_journal_page_first     0
_journal_page_last     0
_journal_paper_category     GO
_journal_paper_doi     10.1107/S2056989022002353
_journal_coeditor_code     JY2017
_publ_contact_author_name     'dong cheng'
_publ_contact_author_address
;
Department of Chemical and Material Engineering, Chaohu College,
Chaohu, People's Republic of China
;
_publ_contact_author_email     'mxzcd79@163.com'
_publ_contact_author_fax     ?
_publ_contact_author_phone     ?
_publ_section_title
;\
Crystal structure and Hirshfeld surface analysis of
7,7-dimethyl-2-phenyl-3,3a,4,6,7,8,9,9a-octahydro-1<i>H</i>-benzo[<i>f</i>]\
isoindole-1,5(2<i>H</i>)-dione
;
_publ_section_title_footnote     .
loop_
    _publ_author_name
    _publ_author_footnote
    _publ_author_address
    'Cheng, Dong' .
;
Department of Chemical and Material Engineering, Chaohu College,
Chaohu, People's Republic of China
;
    'Gao, Xinlei' .
;
Department of Chemical and Material Engineering, Chaohu College,
Chaohu, People's Republic of China
;
    'Huang, Jiating' .
;
Department of Chemical and Material Engineering, Chaohu College,
Chaohu, People's Republic of China
;
    'Meng, Xiang-Zhen' .
;
Department of Chemical and Material Engineering, Chaohu College,
Chaohu, People's Republic of China
;
_publ_section_synopsis
;\
The crystal structure and Hirshfeld surface analysis of
7,7-dimethyl-2-phenyl-3,3a,4,6,7,8,9,9a-octahydro-1<i>H</i>-benzo[<i>f</i>]\
isoindole-1,5(2<i>H</i>)-dione obtained <i>via</i> the reaction of
<i>N</i>-allyl-<i>N</i>-phenylacrylamide with 3-iodocyclohex-2-en-1-one using
PdCl~2~(PPh~3~)~2~ as a catalyst,,  is reported.
;
_chemical_name_systematic
;\
7,7-Dimethyl-2-phenyl-3,3a,4,6,7,8,9,9a-octahydro-1<i>H</i>-benzo[<i>f</i>]\
isoindole-1,5(2<i>H</i>)-dione
;
_chemical_name_common     ?
_chemical_formula_moiety     'C20 H23 N O2'
_chemical_formula_sum     'C20 H23 N O2'
_chemical_formula_iupac     'C20 H23 N O2'
_chemical_formula_weight     309.39
_chemical_melting_point     ?
_space_group_crystal_system     monoclinic
_space_group_name_H-M_alt     'P 1 21/c 1'
_space_group_name_Hall     '-P 2ybc'
loop_
    _space_group_symop_operation_xyz
    'x, y, z'
    '-x, y+1/2, -z+1/2'
    '-x, -y, -z'
    'x, -y-1/2, z-1/2'
_cell_length_a     5.7062(4)
_cell_length_b     34.009(3)
_cell_length_c     8.5042(8)
_cell_angle_alpha     90
_cell_angle_beta     98.178(7)
_cell_angle_gamma     90
_cell_volume     1633.5(2)
_cell_formula_units_Z     4
_cell_measurement_reflns_used     2123
_cell_measurement_theta_min     2.3960
_cell_measurement_theta_max     27.8800
_cell_measurement_temperature     199.99(10)
_exptl_crystal_description     block
_exptl_crystal_colour     colourless
_exptl_crystal_size_max     0.12
_exptl_crystal_size_mid     0.1
_exptl_crystal_size_min     0.08
_exptl_crystal_density_diffrn     1.258
_exptl_crystal_density_meas     ?
_exptl_crystal_density_method     ?
_exptl_crystal_F_000     664
_exptl_absorpt_coefficient_mu     0.081
_exptl_absorpt_correction_type     multi-scan
_exptl_absorpt_process_details
;
(CrysAlisPro; Rigaku OD, 2015)
;
_exptl_absorpt_correction_T_min     0.62088
_exptl_absorpt_correction_T_max     1.00000
_diffrn_ambient_temperature     199.99(10)
_diffrn_source     'micro-focus sealed X-ray tube'
_diffrn_radiation_type     'Mo K\a'
_diffrn_radiation_wavelength     0.71073
_diffrn_radiation_monochromator     mirror
_diffrn_measurement_device_type
                'Rigaku Oxford Diffraction SuperNova, Dual, Cu at zero, AtlasS2'
_diffrn_measurement_device     'four-circle diffractometer'
_diffrn_measurement_method     '\w scans'
_diffrn_detector     'CCD plate'
_diffrn_detector_area_resol_mean     10.5368
_diffrn_reflns_number     6736
_diffrn_reflns_av_R_equivalents     0.0345
_diffrn_reflns_av_unetI/netI     0.0489
_diffrn_reflns_theta_min     2.395
_diffrn_reflns_theta_max     24.997
_diffrn_reflns_theta_full     24.997
_diffrn_measured_fraction_theta_max     1.000
_diffrn_measured_fraction_theta_full     1.000
_diffrn_reflns_limit_h_min     -6
_diffrn_reflns_limit_h_max     6
_diffrn_reflns_limit_k_min     -40
_diffrn_reflns_limit_k_max     24
_diffrn_reflns_limit_l_min     -10
_diffrn_reflns_limit_l_max     8
_diffrn_radiation_probe     x-ray
_refine_special_details
;
Refinement of F^2^ against ALL reflections.  The weighted R-factor wR and
goodness of fit S are based on F^2^, conventional R-factors R are based
on F, with F set to zero for negative F^2^. The threshold expression of
F^2^ > 2sigma(F^2^) is used only for calculating R-factors(gt) etc. and is
not relevant to the choice of reflections for refinement.  R-factors based
on F^2^ are statistically about twice as large as those based on F, and R-
factors based on ALL data will be even larger. The C(8) and C(9) is disordered
 over two positions, site occupancies were refined. This refinement led to a
 0.805 : 0.195 ratio in occupancy over two positions for C(8)and C(9).
;
_reflns_number_total     2874
_reflns_number_gt     2046
_reflns_threshold_expression     'I > 2\s(I)'
_refine_ls_structure_factor_coef     Fsqd
_refine_ls_matrix_type     full
_refine_ls_R_factor_all     0.0846
_refine_ls_R_factor_gt     0.0561
_refine_ls_wR_factor_gt     0.1234
_refine_ls_wR_factor_ref     0.1426
_refine_ls_goodness_of_fit_ref     1.048
_refine_ls_restrained_S_all     1.048
_refine_ls_number_reflns     2874
_refine_ls_number_parameters     229
_refine_ls_number_restraints     0
_refine_ls_hydrogen_treatment     constr
_refine_ls_weighting_scheme     calc
_refine_ls_weighting_details
              'w=1/[\s^2^(Fo^2^)+(0.0507P)^2^+0.6477P] where P=(Fo^2^+2Fc^2^)/3'
_atom_sites_solution_hydrogens     geom
_atom_sites_solution_primary     direct
_atom_sites_solution_secondary     ?
_refine_ls_shift/su_max     0.000
_refine_ls_shift/su_mean     0.000
_refine_diff_density_max     0.327
_refine_diff_density_min     -0.314
_refine_ls_extinction_method     none
_refine_ls_extinction_coef     .
loop_
    _atom_type_symbol
    _atom_type_description
    _atom_type_scat_dispersion_real
    _atom_type_scat_dispersion_imag
    _atom_type_scat_source
    'C' 'C' 0.0033 0.0016
                         'International Tables Vol C Tables 4.2.6.8 and 6.1.1.4'
    'H' 'H' 0.0000 0.0000
                         'International Tables Vol C Tables 4.2.6.8 and 6.1.1.4'
    'N' 'N' 0.0061 0.0033
                         'International Tables Vol C Tables 4.2.6.8 and 6.1.1.4'
    'O' 'O' 0.0106 0.0060
                         'International Tables Vol C Tables 4.2.6.8 and 6.1.1.4'
_computing_data_collection     'CrysAlisPro (Rigaku OD, 2015)'
_computing_cell_refinement     'CrysAlisPro (Rigaku OD, 2015)'
_computing_data_reduction     'CrysAlisPro (Rigaku OD, 2015)'
_computing_structure_solution     'SHELXS  (Sheldrick, 2008)'
_computing_structure_refinement     '<i>SHELXL2017/1</i> (Sheldrick, 2015)'
_computing_molecular_graphics     '<i>OLEX2</i> (Dolomanov et al., 2009)'
_computing_publication_material     '<i>OLEX2</i> (Dolomanov et al., 2009)'
loop_
    _atom_site_type_symbol
    _atom_site_label
    _atom_site_fract_x
    _atom_site_fract_y
    _atom_site_fract_z
    _atom_site_U_iso_or_equiv
    _atom_site_adp_type
    _atom_site_calc_flag
    _atom_site_occupancy
    _atom_site_disorder_assembly
    _atom_site_disorder_group
    O O1 1.0478(3) 0.74574(5) 0.8516(3) 0.0677(7) Uani d 1 . .
    O O2 0.3270(3) 0.58244(5) 0.4595(2) 0.0497(5) Uani d 1 . .
    N N1 0.6935(3) 0.75875(5) 0.6917(2) 0.0319(5) Uani d 1 . .
    C C1 0.6910(4) 0.80046(6) 0.6875(3) 0.0312(5) Uani d 1 . .
    C C2 0.8854(4) 0.82281(7) 0.7539(3) 0.0369(6) Uani d 1 . .
    H H2 1.021910 0.810308 0.802034 0.044 Uiso calc 1 . .
    C C3 0.8762(4) 0.86346(7) 0.7484(3) 0.0414(6) Uani d 1 . .
    H H3 1.006620 0.878040 0.793348 0.050 Uiso calc 1 . .
    C C4 0.6759(4) 0.88257(8) 0.6770(3) 0.0444(6) Uani d 1 . .
    H H4 0.670204 0.909893 0.674013 0.053 Uiso calc 1 . .
    C C5 0.4839(4) 0.86066(7) 0.6099(3) 0.0427(6) Uani d 1 . .
    H H5 0.348529 0.873425 0.561404 0.051 Uiso calc 1 . .
    C C6 0.4895(4) 0.81998(7) 0.6137(3) 0.0377(6) Uani d 1 . .
    H H6 0.359101 0.805634 0.567117 0.045 Uiso calc 1 . .
    C C7 0.5009(4) 0.73534(7) 0.6012(3) 0.0359(6) Uani d 1 . .
    H H7AA 0.506687 0.736741 0.487905 0.043 Uiso calc 0.805(10) A 1
    H H7AB 0.346778 0.744172 0.622299 0.043 Uiso calc 0.805(10) A 1
    H H7BC 0.454955 0.745403 0.494562 0.043 Uiso calc 0.195(10) A 2
    H H7BD 0.363048 0.733512 0.655672 0.043 Uiso calc 0.195(10) A 2
    C C8 0.5547(7) 0.69357(9) 0.6649(5) 0.0308(10) Uani d 0.805(10) A 1
    H H8 0.492969 0.690922 0.766149 0.037 Uiso calc 0.805(10) A 1
    C C9 0.8232(7) 0.69415(9) 0.6983(5) 0.0314(10) Uani d 0.805(10) A 1
    H H9 0.884344 0.692311 0.596540 0.038 Uiso calc 0.805(10) A 1
    C C10 0.8715(4) 0.73524(7) 0.7629(3) 0.0436(6) Uani d 1 . .
    C C11 0.9147(4) 0.65947(6) 0.7982(3) 0.0346(6) Uani d 1 . .
    H H11A 0.872712 0.662201 0.904263 0.042 Uiso calc 0.805(10) A 1
    H H11B 1.085889 0.658342 0.806781 0.042 Uiso calc 0.805(10) A 1
    H H11C 1.058398 0.665781 0.754796 0.042 Uiso calc 0.195(10) A 2
    H H11D 0.955968 0.655544 0.911742 0.042 Uiso calc 0.195(10) A 2
    C C12 0.8083(4) 0.62222(6) 0.7226(3) 0.0314(5) Uani d 1 . .
    C C13 0.6101(4) 0.62233(6) 0.6149(3) 0.0320(5) Uani d 1 . .
    C C14 0.4699(4) 0.65896(6) 0.5612(3) 0.0336(6) Uani d 1 . .
    H H14A 0.487383 0.664745 0.451778 0.040 Uiso calc 0.805(10) A 1
    H H14B 0.303290 0.654397 0.566237 0.040 Uiso calc 0.805(10) A 1
    H H14C 0.331267 0.660746 0.614939 0.040 Uiso calc 0.195(10) A 2
    H H14D 0.417279 0.657741 0.447692 0.040 Uiso calc 0.195(10) A 2
    C C15 0.9447(4) 0.58530(7) 0.7721(3) 0.0384(6) Uani d 1 . .
    H H15A 0.988461 0.585847 0.886542 0.046 Uiso calc 1 . .
    H H15B 1.089994 0.585636 0.725204 0.046 Uiso calc 1 . .
    C C16 0.8167(4) 0.54667(7) 0.7271(3) 0.0410(6) Uani d 1 . .
    C C17 0.6913(4) 0.55090(7) 0.5575(3) 0.0454(7) Uani d 1 . .
    H H17A 0.808661 0.554226 0.486470 0.055 Uiso calc 1 . .
    H H17B 0.603869 0.526973 0.527100 0.055 Uiso calc 1 . .
    C C18 0.5238(4) 0.58520(7) 0.5385(3) 0.0370(6) Uani d 1 . .
    C C19 0.6359(4) 0.53812(8) 0.8399(4) 0.0534(7) Uani d 1 . .
    H H19A 0.716904 0.534762 0.945931 0.080 Uiso calc 1 . .
    H H19B 0.550517 0.514530 0.806668 0.080 Uiso calc 1 . .
    H H19C 0.527086 0.559706 0.837605 0.080 Uiso calc 1 . .
    C C20 0.9935(4) 0.51259(7) 0.7373(4) 0.0546(8) Uani d 1 . .
    H H20A 1.107312 0.517452 0.666574 0.082 Uiso calc 1 . .
    H H20B 0.910590 0.488566 0.707522 0.082 Uiso calc 1 . .
    H H20C 1.073535 0.510389 0.844127 0.082 Uiso calc 1 . .
    C C21 0.733(3) 0.6949(3) 0.766(2) 0.029(4) Uani d 0.195(10) A 2
    H H21 0.613612 0.695152 0.838586 0.035 Uiso calc 0.195(10) A 2
    C C22 0.633(3) 0.6964(4) 0.602(2) 0.032(4) Uani d 0.195(10) A 2
    H H22 0.757910 0.697703 0.533654 0.039 Uiso calc 0.195(10) A 2
loop_
    _atom_site_aniso_label
    _atom_site_aniso_U_11
    _atom_site_aniso_U_22
    _atom_site_aniso_U_33
    _atom_site_aniso_U_12
    _atom_site_aniso_U_13
    _atom_site_aniso_U_23
    O1 0.0528(11) 0.0479(12) 0.0885(16) -0.0036(9) -0.0382(11) -0.0010(11)
    O2 0.0419(10) 0.0464(11) 0.0556(12) -0.0054(8) -0.0106(9) -0.0023(9)
    N1 0.0279(10) 0.0344(11) 0.0323(11) -0.0017(8) 0.0003(8) -0.0006(9)
    C1 0.0305(12) 0.0376(13) 0.0257(12) -0.0018(10) 0.0050(9) -0.0018(10)
    C2 0.0308(12) 0.0440(15) 0.0351(14) -0.0022(10) 0.0022(10) 0.0006(11)
    C3 0.0404(14) 0.0455(15) 0.0379(15) -0.0094(11) 0.0039(11) -0.0036(12)
    C4 0.0539(16) 0.0395(14) 0.0394(15) -0.0004(12) 0.0056(12) -0.0007(12)
    C5 0.0424(14) 0.0428(15) 0.0419(15) 0.0069(11) 0.0020(12) 0.0019(12)
    C6 0.0333(12) 0.0429(14) 0.0358(14) -0.0011(10) 0.0012(10) -0.0022(11)
    C7 0.0264(11) 0.0390(14) 0.0394(15) -0.0007(10) -0.0051(10) -0.0027(11)
    C8 0.022(2) 0.0399(18) 0.030(2) -0.0030(13) 0.0017(16) 0.0019(15)
    C9 0.022(2) 0.0405(18) 0.031(2) 0.0015(13) 0.0032(16) -0.0008(14)
    C10 0.0362(13) 0.0404(14) 0.0488(17) -0.0015(11) -0.0122(12) 0.0034(12)
    C11 0.0277(11) 0.0396(14) 0.0348(14) 0.0007(9) -0.0013(10) 0.0007(11)
    C12 0.0259(11) 0.0365(13) 0.0327(13) 0.0002(9) 0.0072(10) 0.0003(10)
    C13 0.0275(11) 0.0371(13) 0.0318(13) 0.0006(9) 0.0058(10) -0.0008(10)
    C14 0.0274(11) 0.0391(14) 0.0327(14) -0.0018(9) -0.0011(10) -0.0007(11)
    C15 0.0301(12) 0.0413(14) 0.0426(15) 0.0033(10) 0.0008(10) 0.0016(12)
    C16 0.0328(13) 0.0385(14) 0.0507(17) 0.0037(10) 0.0028(11) 0.0028(12)
    C17 0.0430(14) 0.0365(14) 0.0545(18) 0.0007(11) -0.0010(12) -0.0057(13)
    C18 0.0356(13) 0.0407(14) 0.0340(14) -0.0042(10) 0.0020(11) 0.0029(11)
    C19 0.0433(15) 0.0527(17) 0.064(2) 0.0019(12) 0.0058(13) 0.0148(14)
    C20 0.0474(15) 0.0400(15) 0.074(2) 0.0076(12) -0.0004(14) -0.0008(14)
    C21 0.025(8) 0.035(7) 0.031(9) 0.009(5) 0.016(7) 0.005(6)
    C22 0.034(9) 0.028(7) 0.041(10) -0.008(5) 0.027(7) -0.001(6)
_geom_special_details
;
 All esds (except the esd in the dihedral angle between two l.s. planes)
 are estimated using the full covariance matrix.  The cell esds are taken
 into account individually in the estimation of esds in distances, angles
 and torsion angles; correlations between esds in cell parameters are only
 used when they are defined by crystal symmetry.  An approximate (isotropic)
 treatment of cell esds is used for estimating esds involving l.s. planes.
;
loop_
    _geom_bond_atom_site_label_1
    _geom_bond_atom_site_label_2
    _geom_bond_site_symmetry_2
    _geom_bond_distance
    _geom_bond_publ_flag
    O1 C10 . 1.222(3) ?
    O2 C18 . 1.228(3) ?
    N1 C1 . 1.419(3) ?
    N1 C7 . 1.481(3) ?
    N1 C10 . 1.365(3) ?
    C1 C2 . 1.396(3) ?
    C1 C6 . 1.397(3) ?
    C2 H2 . 0.9300 ?
    C2 C3 . 1.384(3) ?
    C3 H3 . 0.9300 ?
    C3 C4 . 1.379(3) ?
    C4 H4 . 0.9300 ?
    C4 C5 . 1.379(3) ?
    C5 H5 . 0.9300 ?
    C5 C6 . 1.384(3) ?
    C6 H6 . 0.9300 ?
    C7 H7AA . 0.9700 ?
    C7 H7AB . 0.9700 ?
    C7 H7BC . 0.9700 ?
    C7 H7BD . 0.9700 ?
    C7 C8 . 1.535(4) ?
    C7 C22 . 1.524(14) ?
    C8 H8 . 0.9800 ?
    C8 C9 . 1.518(7) ?
    C8 C14 . 1.509(4) ?
    C9 H9 . 0.9800 ?
    C9 C10 . 1.513(4) ?
    C9 C11 . 1.503(4) ?
    C10 C21 . 1.586(14) ?
    C11 H11A . 0.9700 ?
    C11 H11B . 0.9700 ?
    C11 H11C . 0.9700 ?
    C11 H11D . 0.9700 ?
    C11 C12 . 1.509(3) ?
    C11 C21 . 1.587(13) ?
    C12 C13 . 1.350(3) ?
    C12 C15 . 1.505(3) ?
    C13 C14 . 1.515(3) ?
    C13 C18 . 1.472(3) ?
    C14 H14A . 0.9700 ?
    C14 H14B . 0.9700 ?
    C14 H14C . 0.9700 ?
    C14 H14D . 0.9700 ?
    C14 C22 . 1.588(14) ?
    C15 H15A . 0.9700 ?
    C15 H15B . 0.9700 ?
    C15 C16 . 1.525(3) ?
    C16 C17 . 1.523(4) ?
    C16 C19 . 1.533(3) ?
    C16 C20 . 1.531(3) ?
    C17 H17A . 0.9700 ?
    C17 H17B . 0.9700 ?
    C17 C18 . 1.502(3) ?
    C19 H19A . 0.9600 ?
    C19 H19B . 0.9600 ?
    C19 H19C . 0.9600 ?
    C20 H20A . 0.9600 ?
    C20 H20B . 0.9600 ?
    C20 H20C . 0.9600 ?
    C21 H21 . 0.9800 ?
    C21 C22 . 1.43(3) ?
    C22 H22 . 0.9800 ?
loop_
    _geom_angle_atom_site_label_1
    _geom_angle_atom_site_label_2
    _geom_angle_atom_site_label_3
    _geom_angle_site_symmetry_1
    _geom_angle_site_symmetry_3
    _geom_angle
    _geom_angle_publ_flag
    C1 N1 C7 . . 121.36(17) ?
    C10 N1 C1 . . 126.93(19) ?
    C10 N1 C7 . . 111.47(18) ?
    C2 C1 N1 . . 122.0(2) ?
    C2 C1 C6 . . 118.6(2) ?
    C6 C1 N1 . . 119.41(19) ?
    C1 C2 H2 . . 119.8 ?
    C3 C2 C1 . . 120.4(2) ?
    C3 C2 H2 . . 119.8 ?
    C2 C3 H3 . . 119.6 ?
    C4 C3 C2 . . 120.7(2) ?
    C4 C3 H3 . . 119.6 ?
    C3 C4 H4 . . 120.4 ?
    C3 C4 C5 . . 119.2(2) ?
    C5 C4 H4 . . 120.4 ?
    C4 C5 H5 . . 119.5 ?
    C4 C5 C6 . . 121.1(2) ?
    C6 C5 H5 . . 119.5 ?
    C1 C6 H6 . . 120.0 ?
    C5 C6 C1 . . 120.0(2) ?
    C5 C6 H6 . . 120.0 ?
    N1 C7 H7AA . . 111.3 ?
    N1 C7 H7AB . . 111.3 ?
    N1 C7 H7BC . . 112.2 ?
    N1 C7 H7BD . . 112.2 ?
    N1 C7 C8 . . 102.57(19) ?
    N1 C7 C22 . . 97.7(6) ?
    H7AA C7 H7AB . . 109.2 ?
    H7BC C7 H7BD . . 109.8 ?
    C8 C7 H7AA . . 111.3 ?
    C8 C7 H7AB . . 111.3 ?
    C22 C7 H7BC . . 112.2 ?
    C22 C7 H7BD . . 112.2 ?
    C7 C8 H8 . . 108.4 ?
    C9 C8 C7 . . 101.5(3) ?
    C9 C8 H8 . . 108.4 ?
    C14 C8 C7 . . 119.0(3) ?
    C14 C8 H8 . . 108.4 ?
    C14 C8 C9 . . 110.5(4) ?
    C8 C9 H9 . . 108.1 ?
    C10 C9 C8 . . 101.9(3) ?
    C10 C9 H9 . . 108.1 ?
    C11 C9 C8 . . 110.8(4) ?
    C11 C9 H9 . . 108.1 ?
    C11 C9 C10 . . 119.3(3) ?
    O1 C10 N1 . . 126.8(2) ?
    O1 C10 C9 . . 125.9(2) ?
    O1 C10 C21 . . 127.6(5) ?
    N1 C10 C9 . . 107.1(2) ?
    N1 C10 C21 . . 100.0(5) ?
    C9 C11 H11A . . 109.8 ?
    C9 C11 H11B . . 109.8 ?
    C9 C11 C12 . . 109.4(2) ?
    H11A C11 H11B . . 108.2 ?
    H11C C11 H11D . . 108.1 ?
    C12 C11 H11A . . 109.8 ?
    C12 C11 H11B . . 109.8 ?
    C12 C11 H11C . . 109.5 ?
    C12 C11 H11D . . 109.5 ?
    C12 C11 C21 . . 110.6(5) ?
    C21 C11 H11C . . 109.5 ?
    C21 C11 H11D . . 109.5 ?
    C13 C12 C11 . . 122.3(2) ?
    C13 C12 C15 . . 122.8(2) ?
    C15 C12 C11 . . 114.87(19) ?
    C12 C13 C14 . . 124.2(2) ?
    C12 C13 C18 . . 119.5(2) ?
    C18 C13 C14 . . 116.28(19) ?
    C8 C14 C13 . . 110.7(2) ?
    C8 C14 H14A . . 109.5 ?
    C8 C14 H14B . . 109.5 ?
    C13 C14 H14A . . 109.5 ?
    C13 C14 H14B . . 109.5 ?
    C13 C14 H14C . . 109.9 ?
    C13 C14 H14D . . 109.9 ?
    C13 C14 C22 . . 108.9(6) ?
    H14A C14 H14B . . 108.1 ?
    H14C C14 H14D . . 108.3 ?
    C22 C14 H14C . . 109.9 ?
    C22 C14 H14D . . 109.9 ?
    C12 C15 H15A . . 108.3 ?
    C12 C15 H15B . . 108.3 ?
    C12 C15 C16 . . 116.00(19) ?
    H15A C15 H15B . . 107.4 ?
    C16 C15 H15A . . 108.3 ?
    C16 C15 H15B . . 108.3 ?
    C15 C16 C19 . . 110.3(2) ?
    C15 C16 C20 . . 110.48(19) ?
    C17 C16 C15 . . 107.5(2) ?
    C17 C16 C19 . . 110.1(2) ?
    C17 C16 C20 . . 110.0(2) ?
    C20 C16 C19 . . 108.5(2) ?
    C16 C17 H17A . . 109.1 ?
    C16 C17 H17B . . 109.1 ?
    H17A C17 H17B . . 107.9 ?
    C18 C17 C16 . . 112.4(2) ?
    C18 C17 H17A . . 109.1 ?
    C18 C17 H17B . . 109.1 ?
    O2 C18 C13 . . 122.0(2) ?
    O2 C18 C17 . . 121.2(2) ?
    C13 C18 C17 . . 116.8(2) ?
    C16 C19 H19A . . 109.5 ?
    C16 C19 H19B . . 109.5 ?
    C16 C19 H19C . . 109.5 ?
    H19A C19 H19B . . 109.5 ?
    H19A C19 H19C . . 109.5 ?
    H19B C19 H19C . . 109.5 ?
    C16 C20 H20A . . 109.5 ?
    C16 C20 H20B . . 109.5 ?
    C16 C20 H20C . . 109.5 ?
    H20A C20 H20B . . 109.5 ?
    H20A C20 H20C . . 109.5 ?
    H20B C20 H20C . . 109.5 ?
    C10 C21 H21 . . 113.3 ?
    C11 C21 C10 . . 110.2(10) ?
    C11 C21 H21 . . 113.3 ?
    C22 C21 C10 . . 94.6(12) ?
    C22 C21 C11 . . 110.6(14) ?
    C22 C21 H21 . . 113.3 ?
    C7 C22 C14 . . 114.8(10) ?
    C7 C22 H22 . . 111.1 ?
    C14 C22 H22 . . 111.1 ?
    C21 C22 C7 . . 99.4(13) ?
    C21 C22 C14 . . 108.8(14) ?
    C21 C22 H22 . . 111.1 ?
loop_
    _geom_torsion_atom_site_label_1
    _geom_torsion_atom_site_label_2
    _geom_torsion_atom_site_label_3
    _geom_torsion_atom_site_label_4
    _geom_torsion_site_symmetry_1
    _geom_torsion_site_symmetry_2
    _geom_torsion_site_symmetry_3
    _geom_torsion_site_symmetry_4
    _geom_torsion
    _geom_torsion_publ_flag
    O1 C10 C21 C11 . . . . -41.8(15) ?
    O1 C10 C21 C22 . . . . -155.8(9) ?
    N1 C1 C2 C3 . . . . -179.6(2) ?
    N1 C1 C6 C5 . . . . 179.5(2) ?
    N1 C7 C8 C9 . . . . -33.0(4) ?
    N1 C7 C8 C14 . . . . -154.5(3) ?
    N1 C7 C22 C14 . . . . 162.6(11) ?
    N1 C7 C22 C21 . . . . 46.7(14) ?
    N1 C10 C21 C11 . . . . 163.7(8) ?
    N1 C10 C21 C22 . . . . 49.7(14) ?
    C1 N1 C7 C8 . . . . -170.1(3) ?
    C1 N1 C7 C22 . . . . 161.4(8) ?
    C1 N1 C10 O1 . . . . 9.5(4) ?
    C1 N1 C10 C9 . . . . -164.7(3) ?
    C1 N1 C10 C21 . . . . 164.3(7) ?
    C1 C2 C3 C4 . . . . -0.3(3) ?
    C2 C1 C6 C5 . . . . -1.2(3) ?
    C2 C3 C4 C5 . . . . -0.3(4) ?
    C3 C4 C5 C6 . . . . 0.2(4) ?
    C4 C5 C6 C1 . . . . 0.6(3) ?
    C6 C1 C2 C3 . . . . 1.0(3) ?
    C7 N1 C1 C2 . . . . -171.0(2) ?
    C7 N1 C1 C6 . . . . 8.4(3) ?
    C7 N1 C10 O1 . . . . -176.1(3) ?
    C7 N1 C10 C9 . . . . 9.7(3) ?
    C7 N1 C10 C21 . . . . -21.3(7) ?
    C7 C8 C9 C10 . . . . 38.4(5) ?
    C7 C8 C9 C11 . . . . 166.4(2) ?
    C7 C8 C14 C13 . . . . 159.4(3) ?
    C8 C9 C10 O1 . . . . 155.0(3) ?
    C8 C9 C10 N1 . . . . -30.7(4) ?
    C8 C9 C11 C12 . . . . 52.0(5) ?
    C9 C8 C14 C13 . . . . 42.5(5) ?
    C9 C11 C12 C13 . . . . -19.3(4) ?
    C9 C11 C12 C15 . . . . 158.6(3) ?
    C10 N1 C1 C2 . . . . 2.9(3) ?
    C10 N1 C1 C6 . . . . -177.7(2) ?
    C10 N1 C7 C8 . . . . 15.1(3) ?
    C10 N1 C7 C22 . . . . -13.4(8) ?
    C10 C9 C11 C12 . . . . 169.8(3) ?
    C10 C21 C22 C7 . . . . -58.3(14) ?
    C10 C21 C22 C14 . . . . -178.7(7) ?
    C11 C9 C10 O1 . . . . 32.6(6) ?
    C11 C9 C10 N1 . . . . -153.1(3) ?
    C11 C12 C13 C14 . . . . -1.6(3) ?
    C11 C12 C13 C18 . . . . 176.29(19) ?
    C11 C12 C15 C16 . . . . 167.2(2) ?
    C11 C21 C22 C7 . . . . -171.9(7) ?
    C11 C21 C22 C14 . . . . 67.7(19) ?
    C12 C11 C21 C10 . . . . -151.1(7) ?
    C12 C11 C21 C22 . . . . -47.8(17) ?
    C12 C13 C14 C8 . . . . -10.3(4) ?
    C12 C13 C14 C22 . . . . 19.4(8) ?
    C12 C13 C18 O2 . . . . 168.4(2) ?
    C12 C13 C18 C17 . . . . -13.5(3) ?
    C12 C15 C16 C17 . . . . 42.8(3) ?
    C12 C15 C16 C19 . . . . -77.2(3) ?
    C12 C15 C16 C20 . . . . 162.8(2) ?
    C13 C12 C15 C16 . . . . -14.9(3) ?
    C13 C14 C22 C7 . . . . -162.6(9) ?
    C13 C14 C22 C21 . . . . -52.3(17) ?
    C14 C8 C9 C10 . . . . 165.6(2) ?
    C14 C8 C9 C11 . . . . -66.4(5) ?
    C14 C13 C18 O2 . . . . -13.5(3) ?
    C14 C13 C18 C17 . . . . 164.6(2) ?
    C15 C12 C13 C14 . . . . -179.4(2) ?
    C15 C12 C13 C18 . . . . -1.4(3) ?
    C15 C16 C17 C18 . . . . -56.9(2) ?
    C16 C17 C18 O2 . . . . -137.6(2) ?
    C16 C17 C18 C13 . . . . 44.2(3) ?
    C18 C13 C14 C8 . . . . 171.7(3) ?
    C18 C13 C14 C22 . . . . -158.6(8) ?
    C19 C16 C17 C18 . . . . 63.3(3) ?
    C20 C16 C17 C18 . . . . -177.2(2) ?
    C21 C11 C12 C13 . . . . 13.7(8) ?
    C21 C11 C12 C15 . . . . -168.4(8) ?
loop_
    _geom_hbond_atom_site_label_D
    _geom_hbond_atom_site_label_H
    _geom_hbond_atom_site_label_A
    _geom_hbond_site_symmetry_A
    _geom_hbond_distance_DH
    _geom_hbond_distance_HA
    _geom_hbond_distance_DA
    _geom_hbond_angle_DHA
    _geom_hbond_publ_flag
    C2 H2 O1 . 0.93 2.24 2.864(3) 124 yes
    C3 H3 O2 4_676 0.93 2.53 3.4513(3) 170 yes
    C11 H11A Cg3 4_576 0.97 2.73 3.688(3) 168 yes
    C11 H11D Cg3 4_576 0.97 2.95 3.688(3) 134 yes
    C14 H14A Cg3 4_575 0.97 2.70 3.609(3) 156 yes
    C14 H14D Cg3 4_575 0.97 2.90 3.609(3) 131 yes
_shelx_space_group_comment
;
The symmetry employed for this shelxl refinement is uniquely defined
by the following loop, which should always be used as a source of
symmetry information in preference to the above space-group names.
They are only intended as comments.
;
_shelx_estimated_absorpt_T_min     ?
_shelx_estimated_absorpt_T_max     ?
_shelx_hkl_file
;
   0   0   1   -0.10    0.23
   0   0  -1    0.21    0.23
   0   0  -2 3522.13   30.15
   0   0  -2 3587.82   25.63
   0   0   2 3572.79   25.76
   0   0   3    0.36    0.60
   0   0  -3    0.28    0.76
   0   0  -3   -0.38    0.65
   0   0  -4  134.87    8.43
   0   0  -4  135.07    7.07
   0   0  -5    1.16    1.31
   0   0  -5    1.70    1.01
   0   0  -6   91.76    8.70
   0   0  -7   22.15    4.78
   0   0  -8   15.45    4.08
   0   0  -9    1.00    1.56
   0   0 -10   -2.07    2.79
   0  -1  -1  545.69    8.17
   0  -1   1  531.42    7.23
   0   1  -1  556.05    7.13
   0  -1  -2 1799.78   18.38
   0  -1   2 1745.63   18.23
   0  -1  -2 1781.76   20.94
   0   1  -2 1786.52   17.99
   0  -1  -3  697.16   16.15
   0  -1  -3  715.95   14.25
   0  -1   3  678.83   13.89
   0   1  -3  687.36   13.75
   0  -1   4   -0.56    0.66
   0   1  -4    0.10    0.44
   0   1  -4   -0.11    0.63
   0  -1  -4    0.15    0.52
   0  -1  -4    0.04    0.95
   0  -1  -5    1.43    0.92
   0   1  -5   -0.14    1.03
   0  -1  -5    0.74    0.99
   0   1  -5    0.24    1.19
   0  -1  -6   -0.95    1.47
   0   1  -6   -1.03    1.85
   0   1  -7   30.27    5.45
   0  -1  -7   33.17    5.49
   0  -1  -7   24.96    4.12
   0   1  -8    4.48    1.84
   0  -1  -8    3.27    1.95
   0  -1  -9   -0.78    2.05
   0   1  -9   -5.53    2.91
   0   1 -10    3.22    2.88
   0  -1 -10    3.93    2.59
   0  -2  -1  458.82    7.54
   0  -2   2  483.76    9.88
   0  -2  -2  507.27   11.11
   0  -2  -3    2.00    0.69
   0   2  -3    2.40    0.74
   0  -2  -3    3.93    1.09
   0  -2   3    3.29    1.09
   0  -2  -4  207.10    9.01
   0  -2  -4  217.05   10.44
   0   2  -4  226.60    9.03
   0  -2   4  205.76    9.00
   0  -2  -5   27.57    4.23
   0  -2   5   26.92    3.64
   0   2  -5   27.06    4.29
   0  -2  -5   33.91    3.98
   0  -2  -6    0.34    1.57
   0   2  -6   -1.03    1.57
   0   2  -7   -0.83    1.81
   0  -2  -7    2.13    1.28
   0  -2  -7    2.12    1.18
   0  -2  -8    1.15    1.19
   0   2  -8   -1.22    2.66
   0   2  -9    0.26    2.23
   0  -2  -9    0.62    1.57
   0  -2 -10   22.37    5.84
   0   2 -10   18.21    5.40
   0  -3  -1    5.30    0.75
   0  -3  -2   -0.20    0.72
   0  -3   2   -0.03    0.56
   0  -3   3   48.64    3.86
   0  -3  -3   48.08    4.21
   0  -3  -3   47.48    3.72
   0   3   3   48.40    4.36
   0  -3   4   19.57    2.81
   0  -3  -4   21.22    3.23
   0  -3  -4   19.89    2.76
   0  -3  -5   15.84    2.76
   0  -3   5   17.62    2.98
   0  -3  -5   14.93    3.12
   0   3  -6    5.71    2.32
   0  -3  -6    9.31    2.77
   0  -3  -7    2.39    1.69
   0   3  -7    2.46    3.30
   0  -3  -7    1.36    2.14
   0   3  -8    0.51    1.75
   0  -3  -8    0.52    0.63
   0  -3  -8   -0.37    1.60
   0   3  -9    6.43    3.12
   0  -3  -9   11.49    3.57
   0   3 -10   10.21    4.47
   0  -3 -10    8.94    3.41
   0  -4   0   70.00    1.67
   0  -4  -1  667.40    8.74
   0  -4  -2  155.37    6.18
   0   4   3   88.51    6.00
   0  -4   3   94.11    5.37
   0  -4  -3   84.78    5.53
   0  -4  -4   35.70    3.80
   0  -4  -4   33.10    4.09
   0  -4   4   34.47    3.78
   0  -4  -5   22.42    3.67
   0  -4  -5   26.34    3.56
   0  -4   5   23.70    3.56
   0  -4   6   62.07    6.23
   0  -4  -6   61.79    6.89
   0   4  -6   60.77    7.27
   0  -4  -7   34.44    4.82
   0   4  -7   31.94    5.89
   0  -4  -7   43.85    6.40
   0  -4  -8    9.40    3.06
   0   4  -8    4.99    2.90
   0  -4  -8    8.61    2.59
   0   4  -9   18.75    5.10
   0  -4  -9   15.94    4.57
   0  -4 -10   -0.85    1.99
   0   4 -10   -3.80    2.76
   0  -5   0    1.87    0.37
   0  -5  -1  226.16    5.10
   0  -5  -2  508.96   10.33
   0  -5  -3   68.99    4.97
   0   5   3   60.84    5.05
   0  -5   3   60.83    4.42
   0  -5  -4    9.77    1.88
   0   5   4    8.36    2.13
   0  -5  -4    9.45    2.11
   0  -5   4   10.47    2.17
   0  -5  -5    0.20    0.73
   0  -5   5    0.70    0.59
   0  -5  -5    0.21    0.75
   0  -5  -6   73.07    7.38
   0  -5   6   72.89    6.85
   0   5  -7   -6.67    2.73
   0  -5  -7   -2.96    1.52
   0  -5  -7   -5.35    2.27
   0  -5  -8    2.65    1.31
   0   5  -8    5.60    2.67
   0  -5  -8    4.73    2.15
   0   5  -9   -1.22    2.50
   0  -5  -9    0.87    0.90
   0  -5  -9   -0.45    1.28
   0  -5 -10   -4.46    2.70
   0   5 -10   -1.93    3.46
   0  -6   0   81.11    2.12
   0  -6  -1 1026.83   10.79
   0  -6  -2  246.66    7.38
   0  -6   3    8.26    1.74
   0   6   3    7.40    1.87
   0  -6   4    3.80    1.33
   0  -6  -4    3.34    1.32
   0  -6  -5    0.79    0.95
   0  -6   5    2.51    1.39
   0  -6  -5    0.62    0.50
   0  -6  -6   33.00    4.85
   0  -6   6   24.05    4.12
   0  -6  -7   -0.76    2.28
   0  -6  -7   -2.37    1.52
   0   6  -7   -1.13    2.40
   0  -6   7   -1.36    1.69
   0   6  -8   -1.45    2.16
   0  -6  -8    0.32    1.09
   0   6  -8    1.08    0.69
   0  -6  -8   -1.52    1.15
   0  -6  -9    4.67    2.40
   0   6  -9    3.28    2.82
   0  -6  -9    0.61    0.93
   0   6 -10   -1.11    2.80
   0  -7   0    9.04    0.90
   0  -7  -1  416.68    7.08
   0  -7  -2    2.12    0.57
   0  -7  -3   95.64    5.38
   0   7   3  103.92    6.79
   0  -7   4   82.37    6.13
   0   7  -4   68.57    2.51
   0  -7   5    7.20    1.93
   0   7  -5    5.77    0.88
   0  -7  -5    4.68    1.64
   0  -7  -5    4.06    1.67
   0   7   5    6.45    2.17
   0  -7   6    0.27    1.03
   0   7  -6    1.55    0.54
   0  -7  -6   -0.50    0.89
   0   7  -7    5.05    1.08
   0  -7  -7    7.45    2.82
   0  -7  -7    4.29    1.92
   0  -7   7    4.15    1.88
   0  -7  -8    2.60    1.25
   0  -7  -8    0.84    1.33
   0   7  -8   -0.53    1.54
   0  -7  -9    1.38    0.71
   0   7  -9    5.74    3.61
   0   7 -10    4.28    2.92
   0  -8   0   67.58    2.22
   0  -8  -1   33.58    2.01
   0  -8  -2  322.21    8.49
   0   8   3   11.53    2.26
   0  -8  -3   10.49    1.86
   0  -8  -4   62.86    5.04
   0  -8   4   60.74    5.29
   0  -8   5   -0.99    0.89
   0   8   5   -0.25    0.96
   0   8  -5    0.68    0.29
   0  -8   6    3.50    1.99
   0   8  -6    3.11    0.77
   0   8  -7  145.84    5.42
   0  -8   7  132.90   10.62
   0  -8  -7  130.62    9.52
   0  -8  -8   23.80    4.34
   0   8  -8   20.86    5.59
   0   8  -9   23.30    6.22
   0  -8  -9   29.43    5.01
   0  -8 -10    5.06    2.09
   0   8 -10    3.90    2.13
   0  -9   0    3.23    0.76
   0  -9  -1   13.09    1.37
   0  -9   1   13.22    1.44
   0  -9  -2    8.92    1.34
   0   9   3   56.21    5.15
   0  -9  -3   44.93    3.82
   0  -9  -4  149.87    7.72
   0  -9   4  141.58    8.06
   0  -9   5   50.97    5.51
   0   9  -5   35.61    1.63
   0   9   5   57.04    6.64
   0  -9  -5   47.11    4.86
   0   9  -6    5.13    0.79
   0  -9   6    4.02    1.77
   0  -9  -7    8.76    2.61
   0  -9   7   11.80    3.08
   0   9  -7    8.41    1.15
   0   9  -8   51.59    8.19
   0  -9  -8   45.14    6.04
   0  -9  -9   45.02    6.90
   0   9  -9   44.18    7.89
   0  -9  -9   42.33    6.22
   0   9 -10   12.46    5.25
   0  -9 -10    9.01    2.65
   0  -9 -10   18.12    4.53
   0 -10   0  390.76    5.97
   0 -10  -1  109.79    3.62
   0 -10   1  115.73    4.36
   0 -10  -2   18.69    2.05
   0 -10  -3   27.02    2.89
   0  10   3   33.30    4.00
   0 -10   4   28.60    3.79
   0 -10  -4   24.15    3.10
   0  10   5    7.69    2.31
   0 -10  -5    5.34    1.75
   0 -10   5    6.78    2.04
   0 -10   6   33.31    4.95
   0 -10  -6   29.81    4.15
   0 -10  -6   31.21    4.34
   0 -10  -7   82.56    7.66
   0 -10  -7   84.95    8.03
   0 -10  -8    0.61    1.53
   0 -10  -8    0.58    1.19
   0  10  -9   10.91    3.65
   0 -10  -9   15.09    3.94
   0 -10  -9   20.22    5.96
   0 -10 -10    1.91    2.59
   0 -10 -10   -0.53    0.98
   0  10 -10   -0.63    1.50
   0 -11   0    3.57    0.85
   0 -11   1   55.48    3.14
   0 -11  -1   49.46    2.63
   0 -11  -2  378.44    8.96
   0  11  -2  391.68    9.11
   0 -11  -3    0.35    0.41
   0  11   3    0.75    0.85
   0 -11  -4  306.28   11.09
   0  11   4  266.59   13.03
   0  11   5   62.10    7.19
   0 -11  -5   53.44    5.25
   0 -11   5   58.68    6.01
   0 -11  -6   17.31    3.59
   0 -11   6   10.22    2.80
   0 -11  -7    8.81    2.82
   0 -11  -7    5.53    2.85
   0 -11  -8    5.34    2.01
   0 -11  -8    2.97    2.15
   0 -11  -9   23.08    4.57
   0  11  -9   31.95    6.93
   0 -11  -9   29.52    5.38
   0  11 -10   -5.38    3.16
   0 -11 -10   -4.47    2.34
   0 -11 -10    0.44    0.88
   0 -12   0  289.56    5.78
   0 -12   1    2.99    0.84
   0 -12  -1    1.77    0.62
   0 -12  -2  102.35    4.65
   0  12  -2  100.19    4.68
   0 -12  -3   60.00    4.29
   0 -12  -4   52.90    4.58
   0  12   4   55.48    6.08
   0  12   5    6.34    2.38
   0 -12  -5    5.14    1.67
   0 -12   5    5.05    1.96
   0 -12  -6    5.55    2.11
   0 -12   6    7.78    2.44
   0 -12  -7    3.06    1.79
   0 -12  -7    0.81    0.89
   0 -12  -8   -0.03    1.01
   0 -12  -8    0.96    1.40
   0 -12  -9    3.11    1.98
   0 -12  -9   -0.57    1.27
   0  12  -9    2.16    5.11
   0 -12 -10    0.37    1.39
   0  12 -10   -1.59    1.87
   0 -12 -10    2.36    1.65
   0 -13   0    9.35    1.35
   0 -13  -1  116.84    4.14
   0 -13   1  125.94    5.01
   0  13  -2  205.84    6.53
   0 -13  -2  206.14    6.43
   0 -13  -3  341.60   10.11
   0  13   4   18.61    3.66
   0 -13  -4   11.66    2.18
   0  13   5   56.06    6.93
   0 -13   5   42.16    5.23
   0 -13  -5   42.68    4.56
   0 -13   6   10.77    3.15
   0 -13  -6    8.39    2.32
   0 -13  -7   13.35    3.10
   0 -13  -7   19.49    3.83
   0 -13  -8    2.14    1.19
   0 -13  -8    2.06    1.21
   0 -13  -9   41.57    6.57
   0 -13  -9   24.41    4.63
   0 -13 -10    1.49    1.34
   0  13 -10    0.18    0.98
   0 -14   0  525.61    8.56
   0 -14  -1  173.46    4.91
   0 -14   1  160.68    5.82
   0 -14  -2  200.42    6.57
   0  14  -3   10.33    1.76
   0 -14  -3   16.00    2.22
   0 -14  -4   59.30    4.83
   0  14   4   65.94    6.88
   0 -14  -5   10.82    2.26
   0 -14   5   10.57    2.84
   0  14   5   11.92    3.16
   0 -14  -6   14.21    3.00
   0 -14  -7    4.78    2.14
   0 -14  -7    2.07    1.19
   0 -14  -8    2.17    1.68
   0 -14  -8   -1.69    1.38
   0 -14  -9    2.60    3.10
   0 -14  -9    2.00    2.00
   0  14 -10   -3.56    2.53
   0 -14 -10   -0.67    1.73
   0 -15   0    9.56    1.53
   0 -15  -1    0.31    0.44
   0 -15   1    0.58    0.75
   0 -15  -2  257.09    7.40
   0  15  -3  146.76    6.65
   0 -15  -3  197.93    7.68
   0  15   4   42.44    5.66
   0 -15  -4   46.19    4.24
   0 -15  -5   82.12    6.34
   0  15   5   90.28    8.98
   0 -15  -6   33.29    4.48
   0 -15  -7   -0.35    0.79
   0 -15  -8   16.59    3.67
   0 -15  -8   24.79    4.51
   0 -15  -9    0.15    0.77
   0 -15  -9   -1.59    1.50
   0  15 -10    3.11    2.43
   0 -15 -10    3.55    2.69
   0 -16   0  658.24   10.06
   0 -16   1   48.57    3.36
   0 -16  -1   51.50    2.87
   0 -16  -2  362.32    8.72
   0  16   3  103.31    7.28
   0  16  -3  103.14    5.54
   0 -16  -3  110.32    5.63
   0  16   4   54.98    6.42
   0 -16  -4   45.97    4.33
   0 -16  -5   14.44    2.63
   0 -16  -6    0.72    0.70
   0 -16  -7    7.75    2.60
   0 -16  -8   11.94    3.31
   0 -16  -8    6.30    2.09
   0 -16  -9   -1.60    1.05
   0 -16  -9    0.31    0.98
   0 -17   0   10.79    1.80
   0 -17  -1   11.02    1.47
   0 -17   1   11.30    1.72
   0 -17  -2  106.16    4.79
   0  17   3   18.06    3.18
   0  17  -3   21.73    2.56
   0 -17  -3   19.09    2.35
   0  17   4  163.78   11.17
   0 -17  -4  141.78    7.36
   0  17  -4  147.64    7.54
   0 -17  -5   13.63    2.54
   0 -17  -6    0.19    0.91
   0 -17  -7    7.82    2.53
   0 -17  -8    2.36    1.52
   0 -17  -8    4.99    2.84
   0 -17  -9   24.49    4.67
   0 -17  -9   33.63    5.52
   0 -18   0  753.39   11.51
   0 -18   1   24.26    2.57
   0 -18  -1   29.50    2.25
   0 -18  -2   19.19    2.09
   0  18   3    1.52    1.25
   0  18  -3    0.94    0.78
   0 -18  -3    2.48    0.92
   0 -18  -4   -0.57    0.67
   0  18  -4    0.18    0.40
   0 -18  -5    6.03    1.84
   0 -18  -6   14.53    2.80
   0 -18  -7   28.99    4.47
   0 -18  -8    0.61    0.68
   0 -18  -8   -1.18    1.44
   0 -18  -9   -0.02    1.03
   0 -18  -9   -1.31    1.28
   0 -19   0    4.61    1.40
   0 -19   1   -0.03    0.42
   0 -19  -1   -0.10    0.29
   0 -19  -2    9.77    1.47
   0  19  -2    5.69    1.14
   0  19   2    6.02    1.59
   0  19  -3   11.51    1.84
   0  19   3   12.92    2.83
   0 -19  -3   14.52    2.06
   0  19  -4    0.84    0.69
   0 -19  -4   -0.15    0.89
   0 -19  -5    3.71    1.36
   0 -19  -6   20.56    3.43
   0 -19  -7    3.30    1.63
   0 -19  -8    1.34    1.24
   0 -19  -8    0.84    1.38
   0 -19  -9    0.48    1.57
   0 -19  -9   -0.16    0.87
   0 -20   0   23.38    2.25
   0 -20  -1    0.89    0.47
   0 -20   1    0.67    0.46
   0  20  -2    6.73    1.35
   0 -20  -2    7.51    1.34
   0  20   2    9.27    2.13
   0  20  -3    1.39    0.75
   0  20   3    0.96    0.86
   0 -20  -3    1.86    0.85
   0 -20  -4    6.21    1.31
   0 -20  -5   25.81    3.39
   0 -20  -6   31.13    4.20
   0 -20  -7    4.50    1.56
   0 -20  -8   62.17    6.91
   0 -20  -9    1.90    1.66
   0 -20  -9   -0.25    1.25
   0  21   0   -0.18    0.26
   0 -21   0    0.64    0.57
   0  21   1    2.33    0.88
   0 -21  -1    1.13    0.59
   0 -21   1    1.50    0.90
   0  21  -1    1.20    0.59
   0 -21  -2    0.12    0.61
   0  21   2    0.06    0.51
   0  21  -2    0.09    0.30
   0  21  -3    9.96    1.73
   0  21   3    7.26    2.03
   0 -21  -3    8.20    1.67
   0 -21  -4    2.20    1.03
   0 -21   4    2.48    0.48
   0 -21  -5   -0.21    0.51
   0 -21  -6   56.03    5.68
   0 -21  -7    1.41    1.22
   0 -21  -8    8.53    2.92
   0 -21  -9    6.82    2.27
   0 -21  -9    3.43    1.67
   0 -22   0   27.28    2.65
   0  22   0   30.89    2.96
   0 -22  -1   29.85    2.61
   0  22   1   34.40    3.48
   0 -22   1   31.30    3.14
   0  22  -1   32.04    2.84
   0  22  -2    1.66    0.89
   0  22   2    3.29    1.31
   0 -22  -2    1.54    0.83
   0 -22  -3    3.59    1.15
   0 -22  -4   22.67    2.79
   0 -22   4   18.15    1.47
   0 -22  -5   15.37    2.69
   0 -22  -6   79.90    6.61
   0 -22  -7    1.91    1.36
   0 -22  -8   64.36    6.98
   0 -22  -9    4.68    2.08
   0 -22  -9    1.81    1.63
   0  23   0    3.77    1.18
   0 -23   0    2.76    1.20
   0  23  -1    7.59    1.48
   0 -23   1    6.73    1.62
   0  23   1    9.05    1.86
   0 -23  -1    7.50    1.51
   0 -23  -2   40.79    3.11
   0  23   2   32.66    4.05
   0  23  -2   44.00    3.38
   0 -23  -3    0.74    0.61
   0 -23   4    6.18    0.94
   0 -23  -4    5.49    1.44
   0 -23  -5   54.40    4.90
   0 -23  -6    5.32    1.73
   0 -23  -7    8.89    2.25
   0 -23  -8    2.37    2.17
   0 -23  -9    0.41    1.06
   0 -23  -9    0.23    0.93
   0  24   0  263.86    9.29
   0 -24   0  288.40    8.70
   0  24  -1   81.99    4.83
   0 -24  -1   74.24    4.31
   0  24   1   86.02    5.88
   0 -24  -2   -0.65    0.61
   0 -24  -3   12.89    2.16
   0 -24  -4   12.22    2.32
   0 -24  -5    0.60    0.87
   0 -24  -6    3.59    1.32
   0 -24  -7   55.31    5.82
   0 -24  -8    5.72    1.95
   0 -24  -9    0.94    1.17
   0 -25   0    5.43    1.75
   0 -25  -1   76.45    4.56
   0 -25   1   73.62    5.39
   0 -25  -2    7.79    1.47
   0 -25  -3   89.81    5.08
   0 -25  -4    6.95    1.74
   0 -25  -5  122.88    7.32
   0 -25  -6    7.13    1.83
   0 -25  -7    2.38    1.59
   0 -25  -8    2.79    1.46
   0 -26   0  107.98    5.67
   0 -26  -1  282.39    8.75
   0 -26   1  289.43   10.66
   0 -26  -2    2.21    0.86
   0 -26  -3    1.47    0.97
   0 -26  -4    0.07    0.55
   0 -26  -5   52.23    4.84
   0 -26  -6   13.83    2.72
   0 -26  -7   63.52    6.12
   0 -26  -8   20.68    3.73
   0 -27   0    9.29    2.10
   0 -27  -1   13.19    2.19
   0 -27   1   16.53    2.84
   0 -27  -2   64.53    4.23
   0 -27  -3   13.27    2.25
   0 -27  -4    5.32    1.39
   0 -27  -5   32.46    3.72
   0 -27  -6    8.91    2.13
   0 -27  -7    1.41    0.98
   0 -27  -8    0.24    1.68
   0 -28   0  317.03   10.40
   0 -28  -1   88.37    5.21
   0 -28   1  101.74    6.71
   0 -28  -2   10.01    1.78
   0 -28  -3   43.65    3.68
   0 -28  -4   28.21    3.24
   0 -28  -5   16.20    2.71
   0 -28  -6    2.73    1.36
   0 -28  -7    0.47    0.59
   0 -28  -8   27.07    4.33
   0 -29   0    5.55    1.74
   0 -29   1  135.97    7.92
   0 -29  -1  154.19    6.91
   0 -29  -2   18.08    2.48
   0 -29  -3    9.09    1.84
   0 -29  -4    2.41    1.05
   0 -29  -5    3.52    1.40
   0 -29  -6    2.63    1.33
   0 -29  -7    2.02    1.31
   0 -30   0   55.94    4.76
   0 -30   1   74.58    5.97
   0 -30  -1   81.47    5.17
   0 -30  -2    4.80    1.53
   0 -30  -3    0.47    1.04
   0 -30  -4    7.67    1.77
   0 -30  -5    6.15    1.74
   0 -30  -6    2.46    1.16
   0 -30  -7    1.18    1.06
   0 -31   0    0.90    0.79
   0 -31   1   -0.27    0.83
   0 -31  -1    0.71    0.76
   0 -31  -2    0.61    0.77
   0 -31  -3   41.11    3.76
   0 -31  -4    1.53    1.11
   0 -31  -5    1.89    1.13
   0 -31  -6   -0.72    1.02
   0 -31  -7    2.04    1.46
   0 -32   0   18.85    2.87
   0 -32  -1   14.56    2.29
   0 -32   1   14.41    2.83
   0 -32  -2    1.66    1.12
   0 -32  -3    3.29    1.19
   0 -32  -4   17.74    2.69
   0 -32  -5   10.92    2.14
   0 -32  -6   15.67    2.82
   0 -32  -7    7.50    2.12
   0 -33   0    1.71    0.87
   0 -33  -1    3.44    1.22
   0 -33   1    1.82    1.14
   0 -33  -2   17.51    2.59
   0 -33  -3   13.77    2.31
   0 -33  -4    3.04    1.45
   0 -33  -5    9.05    2.17
   0 -33  -6    4.69    1.61
   0 -34   0    2.90    1.13
   0 -34   1    5.82    1.83
   0 -34  -1    8.34    1.90
   0 -34  -2    2.28    1.04
   0 -34  -3    0.73    0.64
   0 -34  -4    0.38    0.98
   0 -34  -5    0.31    0.68
   0 -34  -6    1.09    1.26
   0 -35   0    0.15    1.13
   0 -35  -1    5.01    1.47
   0 -35   1    2.46    1.33
   0 -35  -2    2.25    1.20
   0 -35  -3    2.04    1.33
   0 -35  -4    0.59    0.71
   0 -35  -5    0.70    0.78
   0 -35  -6    7.20    1.93
   0 -36   0    3.73    1.82
   0 -36   1    5.19    1.69
   0 -36  -1    5.82    1.67
   0 -36  -2   11.66    2.38
   0 -36  -3    1.19    1.08
   0 -36  -4   -1.07    0.78
   0 -36  -5    1.38    1.12
   0 -37   0    1.12    1.18
   0 -37  -1    2.94    1.39
   0 -37   1    2.66    1.58
   0 -37  -2    2.54    1.27
   0 -37  -3   15.13    2.72
   0 -37  -4    8.85    2.10
   0 -37  -5    0.78    0.83
   0 -38   0    2.56    1.37
   0 -38  -1   -0.61    0.99
   0 -38   1    1.31    0.73
   0 -38  -2   18.73    3.03
   0 -38  -3    2.67    1.06
   0 -38  -4    4.18    1.60
   0 -39   0    2.33    1.49
   0 -39  -1    5.79    1.65
   0 -39   1    2.33    1.23
   0 -39  -2    1.72    1.27
   0 -39  -3    1.55    1.17
   0 -39  -4   23.65    3.41
   0 -40   0   18.80    3.55
   0 -40  -1    1.06    0.80
   0 -40  -2    0.26    0.73
   0 -40  -3    1.52    1.11
   0 -41   0    2.76    1.71
   0 -41  -1   -2.03    1.24
   0 -41  -2    3.23    1.18
   0 -42   0    2.03    1.32
   0 -42  -1   -4.60    1.79
   1   0 -11   -0.89    1.48
   1   0 -10    0.21    1.29
   1   0  -9   -1.25    2.29
   1   0  -8   21.41    4.35
   1   0  -8   20.89    4.51
   1   0  -7   -7.30    2.59
   1   0  -7   -0.06    1.03
   1   0  -6  283.97   14.16
   1   0  -6  300.01   14.86
   1   0  -5   -0.54    1.63
   1   0  -4 1866.43   28.56
   1   0  -4 1837.24   30.20
   1   0  -3    2.46    1.24
   1   0  -3    0.12    0.59
   1   0  -2 8660.85   39.02
   1   0  -2 8645.43   41.35
  -1   0   1   -0.19    0.44
   1   0  -1   -0.16    0.45
  -1   0   0  351.32    7.26
  -1   0  -1   -0.03    0.26
  -1   0  -2  968.87   17.70
   1   0   2  939.74    9.19
  -1   0  -3   -0.27    0.81
   1   0   3    0.16    0.30
  -1   0  -4  384.03   15.13
  -1   0  -5    0.28    1.09
  -1   0  -6   33.71    5.52
  -1   0  -7    0.77    1.25
  -1   0  -8   30.45    6.25
  -1   0  -9   -1.19    2.79
  -1   0 -10    0.94    2.11
   1   1 -11    1.63    1.70
   1  -1 -11   -9.75    3.85
   1   1 -10    5.49    3.34
   1  -1 -10    4.38    2.33
   1  -1  -9   -2.83    1.77
   1   1  -9    0.83    2.16
   1  -1  -9   -0.46    2.24
   1   1  -8    2.49    2.09
   1   1  -8   -1.49    2.20
   1  -1  -8    0.35    1.37
   1  -1  -8   -3.07    2.26
   1   1  -7    2.59    1.19
   1   1  -7    0.84    1.51
   1  -1  -7   -0.19    1.25
   1   1  -6    2.65    1.05
   1   1  -6    0.19    0.73
   1  -1  -6    3.14    1.11
   1  -1  -6    4.43    1.85
   1  -1  -5   56.76    5.69
   1   1  -5   56.95    5.75
   1   1  -4  215.87   10.24
   1  -1  -4  192.04    9.09
   1   1  -4  191.11    9.31
   1  -1  -4  196.30   10.02
   1  -1  -3  570.95   13.18
   1   1  -3  613.34   15.43
  -1  -1   3  600.82   15.34
   1  -1  -3  609.08   15.55
   1  -1  -2 9906.58   41.10
  -1  -1   2 9999.00   53.96
   1   1  -2 9920.93   43.85
  -1   1   1 1172.77   13.88
   1   1  -1 1162.63   13.84
  -1  -1   1 1132.63   13.98
   1   1  -1 1152.19   15.26
  -1  -1   1 1134.23   15.11
   1  -1   0 3671.42   23.40
  -1   1   0 3651.25   23.27
   1   1   0 3553.98   19.25
   1   1   0 3617.68   16.42
  -1  -1  -1   51.10    3.09
  -1  -1  -2   64.18    4.50
   1  -1   2   64.27    2.54
   1  -1   3   63.94    3.50
  -1  -1  -3   67.13    5.46
  -1   1  -4   71.77    6.66
   1  -1   4   65.01    4.30
  -1  -1  -4   66.58    6.18
  -1  -1  -5   87.75    8.04
  -1   1  -5   75.86    7.59
  -1  -1  -6    7.71    2.43
  -1   1  -6    6.37    2.13
  -1  -1  -7    7.53    2.86
  -1   1  -7    4.85    2.19
  -1   1  -8   19.48    5.00
  -1  -1  -8   20.62    4.99
  -1  -1  -9    9.61    3.96
  -1   1  -9   11.30    4.18
  -1  -1 -10    4.37    2.96
  -1   1 -10   14.91    7.27
   1  -2 -11    4.35    1.59
   1   2 -11    3.74    2.11
   1  -2 -10   -0.79    1.80
   1   2 -10   -0.47    1.37
   1  -2  -9   -1.02    1.39
   1  -2  -9   -2.06    1.56
   1   2  -9   -1.09    2.34
   1  -2  -8   -0.03    1.46
   1   2  -8    2.27    1.61
   1  -2  -8    3.09    1.43
   1  -2  -7    2.13    0.98
   1   2  -7    3.86    1.96
   1  -2  -7    2.33    1.03
   1   2  -7    2.61    1.02
   1  -2  -6   25.77    4.27
   1   2  -6   27.09    4.36
   1   2  -6   22.14    3.81
   1  -2  -6   28.89    4.60
   1   2  -5  102.03    7.86
   1  -2  -5   98.69    7.39
   1  -2  -4  474.66   14.37
  -1  -2   4  443.29   14.90
   1  -2  -4  484.37   15.59
   1   2  -4  459.79   15.24
   1  -2  -3   13.29    1.98
  -1  -2   3   14.34    2.50
   1   2  -3   17.87    2.01
   1  -2  -3   17.02    2.67
   1   2  -3   19.81    2.83
  -1  -2   2   50.32    3.95
  -1   2   2   51.96    3.11
   1   2  -2   55.11    3.76
   1  -2  -2   44.30    2.70
  -1  -2   1   68.15    3.75
   1   2  -1   67.43    3.67
   1   2  -1   70.17    1.66
   1   2  -1   69.15    3.38
  -1  -2   1   69.07    3.49
   1  -2  -1   69.56    1.66
  -1   2   0   50.25    2.71
  -1  -2   0   51.54    2.38
   1  -2   0   53.01    2.81
  -1  -2   0   50.45    1.76
   1   2   0   48.58    2.20
  -1  -2  -1  242.10    6.77
   1   2   1  229.38    7.00
  -1  -2  -2  113.43    5.95
  -1  -2  -3   63.74    5.26
   1  -2   3   59.71    3.47
  -1  -2  -3   66.44    3.19
   1  -2   4  154.97    6.79
  -1  -2  -4  167.76    6.30
  -1  -2  -4  165.62    9.72
  -1  -2  -5    0.24    1.26
   1  -2   5    2.81    1.17
  -1   2  -5    3.13    1.56
  -1   2  -6   10.62    3.27
  -1  -2  -6   10.88    3.10
  -1  -2  -7   -5.04    2.38
  -1   2  -7   -1.30    2.24
  -1  -2  -8   -0.64    1.92
  -1   2  -8   -1.16    3.02
  -1   2  -9   60.39    9.24
  -1  -2  -9   59.02    8.95
  -1  -2 -10   45.17    8.44
  -1   2 -10   43.44    8.49
   1   3 -11    1.57    3.85
   1  -3 -10   15.99    4.85
   1   3 -10    9.10    3.92
   1  -3  -9   14.52    4.30
   1  -3  -9   15.62    4.03
   1  -3  -8   10.50    3.07
   1  -3  -8    9.96    2.86
   1   3  -8    7.70    2.56
   1  -3  -7   16.91    4.03
   1  -3  -7   10.76    2.96
   1   3  -7   17.08    3.94
   1   3  -6   27.73    4.39
   1   3  -6   21.65    3.93
   1  -3  -6   34.24    4.78
   1  -3  -6   34.19    4.84
  -1  -3   5   -1.09    1.39
   1  -3  -5   -0.88    1.42
   1   3  -5    1.29    0.75
   1   3  -4  163.64    8.81
   1   3  -4  156.36    6.35
   1  -3  -4  160.05    8.20
   1  -3  -4  144.41    8.59
  -1  -3   4  154.44    8.82
  -1  -3   3    7.64    1.74
   1   3  -3    5.91    1.55
  -1   3   3    4.90    1.23
   1  -3  -3    4.44    1.13
   1   3  -3    5.54    1.13
  -1   3   2   58.67    3.39
   1   3  -2   63.61    3.42
  -1  -3   2   70.31    4.61
  -1  -3   2   67.51    3.50
   1  -3  -1   11.58    0.71
  -1   3   1   11.73    0.89
   1   3  -1   11.76    1.50
   1   3  -1   12.86    0.74
  -1  -3   1   11.20    1.39
  -1  -3   1   11.94    1.61
   1   3   0   72.27    2.42
  -1   3   0   76.28    3.35
  -1  -3   0   71.65    2.85
   1  -3   0   74.60    3.39
  -1  -3   0   69.43    2.08
   1   3   1  252.20    7.49
  -1  -3  -1  257.49    6.97
  -1   3  -1  251.74    5.83
   1   3   2  289.01    9.84
  -1  -3  -2  285.67    9.38
  -1  -3  -2  279.54    4.79
  -1  -3  -3   51.85    4.71
  -1  -3  -3   58.58    3.07
   1  -3   3   51.82    3.34
  -1  -3  -4   19.31    2.17
  -1  -3  -4   21.63    3.43
   1  -3   4   19.01    2.42
   1  -3   5   48.33    4.45
  -1  -3  -5   44.22    3.85
  -1  -3  -5   50.98    5.97
  -1   3  -5   50.40    6.18
  -1   3  -6   -2.18    1.34
  -1  -3  -6   -1.30    1.95
  -1  -3  -7    1.47    1.30
  -1   3  -7   -0.20    1.09
  -1  -3  -8   13.46    3.85
  -1   3  -8   10.86    3.46
  -1  -3  -9    0.66    2.02
  -1   3  -9    0.53    2.73
  -1  -3 -10   -0.98    1.99
  -1   3 -10    1.73    4.75
   1   4 -11   16.68    5.10
   1   4 -10    0.36    1.70
   1  -4 -10    0.56    1.48
   1  -4 -10   -0.40    1.55
   1  -4  -9    4.53    2.25
   1  -4  -9    7.30    2.77
   1   4  -9    1.01    2.07
   1  -4  -8    2.17    1.55
   1   4  -8    0.19    1.55
   1  -4  -8    0.25    0.94
   1   4  -7   49.11    4.42
   1  -4  -7   50.62    6.40
   1   4  -7   44.54    6.45
   1  -4  -7   52.73    6.72
   1  -4  -6    0.54    0.97
  -1  -4   6    7.34    2.50
   1  -4  -6    1.78    1.06
   1   4  -6    5.32    2.32
   1   4  -6    5.78    1.38
   1  -4  -5  102.52    7.36
  -1  -4   5   83.77    7.18
   1   4  -5   90.18    5.16
   1   4  -4   48.27    4.83
  -1  -4   4   46.67    4.87
   1  -4  -4   42.54    4.09
   1  -4  -4   39.13    4.37
   1   4  -4   39.60    3.19
   1   4  -3  180.26    8.22
  -1  -4   3  186.60    8.73
  -1   4   3  173.98    7.55
   1   4  -3  168.13    5.93
   1  -4  -3  187.44    7.34
  -1  -4   2  222.97    8.25
  -1  -4   2  224.28    6.53
   1   4  -2  219.04    6.33
  -1   4   2  218.30    6.72
   1  -4  -2  215.33    5.65
   1  -4  -1    3.76    0.44
  -1  -4   1    4.93    0.92
   1   4  -1    4.51    0.46
  -1   4   1    4.45    0.59
  -1  -4   1    5.49    1.10
   1   4   0  367.49    5.69
  -1   4   0  358.81    4.75
  -1  -4   0  365.89    4.80
   1  -4   0  361.59    7.56
   1  -4   1   61.70    2.90
  -1   4  -1   60.61    2.81
  -1  -4  -1   56.80    3.08
   1   4   1   58.98    3.74
   1   4   2   83.06    5.39
  -1  -4  -2   75.83    4.79
  -1  -4  -3  153.74    5.13
  -1  -4  -3  165.35    8.43
   1  -4   4  126.56    6.46
  -1  -4  -4  126.60    5.71
  -1  -4  -4  126.11    8.46
   1  -4   5   29.58    3.55
  -1  -4  -5   28.52    3.10
  -1  -4  -5   32.50    5.00
  -1   4  -6   -0.69    1.42
   1  -4   6    1.28    0.92
  -1  -4  -6    0.81    0.73
  -1  -4  -6    0.68    0.82
  -1   4  -7   -1.64    2.18
  -1  -4  -7   -1.72    1.77
  -1  -4  -8   -1.93    2.54
  -1   4  -8   -2.00    2.63
  -1   4  -9   -2.10    4.01
  -1  -4  -9   -0.04    1.49
  -1   4 -10    5.20    2.54
  -1  -4 -10   15.37    4.67
   1   5 -11    0.54    3.05
   1  -5 -10    1.33    1.58
   1   5 -10   -0.28    2.42
   1  -5  -9   11.12    3.23
   1   5  -9    9.97    4.01
   1  -5  -9   10.95    3.60
   1  -5  -8   18.12    4.02
   1   5  -8   20.97    4.83
   1  -5  -8   12.12    3.55
   1  -5  -7    2.17    1.60
   1   5  -7    2.09    1.19
   1  -5  -7    3.72    1.96
   1   5  -7    2.53    1.16
   1  -5  -6   -2.48    1.68
   1   5  -6   -0.93    0.64
   1  -5  -6   -1.14    1.61
  -1  -5   6   -0.44    1.35
  -1  -5   5   57.46    6.05
   1   5  -5   62.44    4.28
   1  -5  -5   60.78    5.81
   1   5  -4    3.46    1.05
  -1  -5   4    2.57    0.97
   1  -5  -4    2.61    0.95
  -1   5   4    3.42    1.32
   1  -5  -3   31.63    2.77
   1   5  -3   34.52    2.70
  -1  -5   3   38.35    4.03
  -1   5   3   41.41    3.77
  -1  -5   2  205.46    6.22
  -1   5   2  211.12    6.80
   1  -5  -2  196.63    5.44
  -1  -5   2  202.92    7.98
   1   5  -2  188.87    5.88
   1  -5  -1  130.16    2.65
   1   5  -1  130.91    2.61
  -1   5   1  127.03    3.21
  -1  -5   1  126.03    3.17
  -1  -5   1  131.50    5.35
  -1   5   0   58.69    1.96
  -1  -5   0   58.54    1.97
   1  -5   0   58.04    3.03
   1   5   0   57.49    2.33
   1   5   1   83.16    4.48
  -1  -5  -1   83.75    3.72
   1  -5   1   82.57    3.40
  -1   5  -1   82.42    3.26
  -1   5  -2   25.44    1.75
   1   5   2   28.59    3.23
   1   5   3    4.22    1.44
  -1  -5  -3    2.35    1.12
   1  -5   4    0.05    0.57
  -1  -5  -4   -0.37    1.14
  -1  -5  -4   -2.32    0.83
  -1  -5  -5    8.99    2.59
   1  -5   5    9.69    2.07
  -1  -5  -5    8.39    1.63
  -1  -5  -6    0.70    1.18
   1  -5   6   -2.51    1.27
  -1   5  -6   -1.46    1.39
  -1  -5  -6   -3.68    1.28
  -1  -5  -7    5.45    2.46
  -1   5  -7    3.76    1.97
  -1   5  -8    3.19    2.65
  -1  -5  -8   -0.79    1.90
  -1   5  -9   -0.79    3.31
  -1  -5  -9   -0.22    2.53
  -1   5 -10   -0.87    1.75
  -1  -5 -10    0.63    1.74
   1   6 -11    1.17    1.74
   1  -6 -11    3.96    2.10
   1   6 -10    0.01    2.36
   1  -6 -10    2.14    1.37
   1  -6  -9   -0.19    1.73
   1   6  -9    4.54    3.39
   1  -6  -8    2.84    2.38
   1   6  -8    0.69    0.91
   1   6  -8   -1.58    2.31
   1  -6  -7    9.65    3.02
   1   6  -7   15.36    3.90
   1   6  -7   14.81    2.36
   1  -6  -7   11.58    3.10
   1  -6  -6   36.85    4.98
   1  -6  -6   23.65    4.22
  -1  -6   6   36.29    5.33
   1   6  -6   36.33    3.42
  -1  -6   5   26.55    4.23
   1   6  -5   26.26    2.71
  -1   6   4  257.91   11.21
  -1  -6   4  274.81   12.06
   1   6  -4  244.52    7.52
   1  -6  -3   -1.47    0.65
  -1   6   3    0.30    0.41
   1   6  -3    0.00    0.43
  -1  -6   3    0.00    0.56
  -1  -6   2  199.58    6.16
  -1  -6   2  195.66    7.97
   1  -6  -2  189.68    5.27
   1  -6  -1    6.88    0.69
  -1   6   1    6.90    0.79
  -1  -6   1    6.10    0.76
   1   6  -1    5.93    0.62
  -1   6   0   10.22    0.85
   1  -6   0    8.69    0.91
  -1  -6   0   10.09    0.86
   1   6   0    8.78    0.95
  -1  -6  -1   10.10    1.32
   1  -6   1   10.25    1.19
  -1   6  -2  233.22    5.09
  -1  -6  -2  225.23    7.72
   1   6   3  178.92    9.57
  -1  -6  -3  176.98    8.68
  -1  -6  -4  110.42    7.69
  -1  -6  -4  111.54    5.58
   1  -6   4  107.76    6.15
  -1  -6  -5   28.01    3.20
   1  -6   5   28.44    3.66
  -1  -6  -5   27.13    4.27
  -1  -6  -6   30.03    3.61
   1  -6   6   30.97    4.19
  -1  -6  -6   23.76    4.43
  -1  -6  -7    4.14    2.16
  -1   6  -7    1.70    2.21
   1  -6   7    2.16    1.06
  -1  -6  -8    9.32    3.31
  -1   6  -8    8.33    4.22
  -1   6  -9   11.61    4.52
  -1  -6  -9   10.64    3.59
  -1   6 -10   -1.20    3.18
   1  -7 -11    4.50    2.85
   1  -7 -11    9.65    3.81
   1   7 -11    5.39    3.00
   1  -7 -10    1.04    1.89
   1   7 -10    1.37    2.97
   1  -7 -10   -0.41    1.28
   1   7  -9   24.93    5.91
   1  -7  -9   18.83    4.35
   1   7  -8    1.26    0.87
   1  -7  -8    1.28    1.32
   1   7  -8    2.00    0.95
   1   7  -7    0.45    0.50
   1  -7  -7    0.32    0.92
   1   7  -6    1.59    0.94
   1  -7  -6    1.08    0.67
  -1  -7   6    2.77    1.42
   1   7  -5   70.18    4.25
  -1  -7   5   74.54    7.00
  -1   7   4   31.29    3.97
   1   7  -4   26.73    2.48
   1  -7  -4   27.48    3.05
  -1  -7   4   25.98    3.72
  -1   7   3   16.25    2.45
  -1  -7   3   12.06    1.55
  -1  -7   3   14.54    2.46
   1  -7  -3    9.10    1.49
   1  -7  -2  381.24    7.45
  -1  -7   2  374.96   11.12
   1   7  -2  376.79    7.39
  -1   7   2  375.76    8.97
  -1  -7   2  386.01    8.74
  -1  -7   1  399.36    6.27
  -1   7   1  415.56    6.39
   1  -7  -1  418.57    5.40
   1   7  -1  399.44    5.44
  -1   7   0  216.12    4.03
   1   7   0  201.17    4.70
   1  -7   0  206.23    4.67
  -1  -7   0  207.94    3.99
  -1  -7  -1   25.17    2.10
   1   7   1   23.43    2.29
   1  -7   1   23.49    1.86
  -1  -7  -2   44.80    3.50
   1   7   2   52.49    4.50
  -1   7  -2   51.20    2.28
  -1   7  -3    0.67    0.28
   1   7   3    1.58    1.26
   1  -7   4   74.34    5.23
  -1  -7  -4   87.66    6.84
  -1  -7  -5  135.02    7.09
  -1  -7  -5  133.18    9.43
   1  -7   5  135.78    8.16
   1  -7   6    3.36    1.44
  -1  -7  -6    7.22    1.77
  -1  -7  -6    6.19    2.18
  -1  -7  -7    0.88    1.37
  -1   7  -7    2.13    1.56
   1  -7   7    0.51    0.76
  -1   7  -8    0.27    1.53
  -1  -7  -8    1.16    1.10
  -1  -7  -8   -0.07    1.67
  -1   7  -9    4.37    2.49
  -1   7 -10    7.72    3.31
   1  -8 -11    6.26    2.89
   1  -8 -10   18.76    4.54
   1   8 -10   24.24    5.93
   1  -8 -10   29.54    5.74
   1  -8  -9    3.54    2.32
   1   8  -9   -0.73    1.61
   1  -8  -9   -2.13    2.04
   1   8  -8    1.17    0.53
   1   8  -8   -0.42    1.18
   1  -8  -8    0.42    0.85
   1   8  -7   20.89    2.57
   1  -8  -7   17.95    3.87
   1   8  -6   29.06    2.86
   1  -8  -6   25.37    4.25
  -1  -8   6   29.14    4.75
   1   8  -5   -0.20    0.45
  -1   8   5   -0.47    0.84
   1  -8  -5   -0.20    0.48
  -1  -8   5    1.26    1.01
   1   8  -4  124.64    5.12
  -1   8   4  147.21    8.81
   1  -8  -4  131.76    6.79
  -1  -8   4  135.47    8.64
  -1  -8   3   95.14    6.42
  -1  -8   3   93.54    4.35
   1  -8  -3   91.48    4.74
  -1   8   3   96.60    6.08
  -1   8   2   52.73    3.42
   1   8  -2   49.57    2.70
  -1  -8   2   54.47    3.31
   1  -8  -2   53.30    2.80
  -1  -8   1    1.29    0.52
   1   8  -1    0.66    0.39
   1  -8  -1    0.75    0.48
  -1   8   1    0.40    0.29
   1   8   0  291.21    5.89
   1  -8   0  301.51    5.82
  -1   8   0  298.09    4.95
  -1  -8   0  277.31    4.92
  -1  -8  -1  169.42    5.42
   1   8   1  175.20    6.36
   1  -8   1  178.09    5.15
   1   8   2    0.48    0.37
  -1  -8  -2    0.29    0.40
  -1   8  -3   30.63    1.59
  -1  -8  -3   33.25    3.49
  -1   8  -4   38.01    1.87
  -1  -8  -5   84.26    5.63
   1  -8   5   93.32    6.84
   1   8   5   93.12    8.90
  -1  -8  -6    0.14    0.44
   1  -8   6    0.61    0.78
   1  -8   7    0.50    1.15
  -1   8  -8    5.05    2.17
  -1  -8  -8    2.89    1.20
   1  -8   8    5.14    2.11
  -1   8  -9    5.36    2.52
  -1   8 -10    6.49    3.06
   1  -9 -11    1.55    2.12
   1  -9 -10    2.26    2.12
   1   9 -10   -1.28    2.62
   1  -9 -10   -1.77    1.55
   1   9  -9   53.09    8.74
   1  -9  -9   44.02    6.41
   1  -9  -9   47.00    6.99
   1  -9  -8   10.52    2.83
   1   9  -8   21.01    5.00
   1  -9  -8   15.52    3.80
   1  -9  -7    2.68    1.40
   1   9  -7    4.50    1.12
   1  -9  -7    3.24    1.62
   1  -9  -6    2.44    1.30
  -1  -9   6    3.03    1.79
   1  -9  -6    1.18    0.73
   1   9  -6    2.74    0.94
  -1   9   6    2.83    1.32
  -1  -9   5   20.20    3.79
   1  -9  -5   20.52    2.93
   1   9  -5   17.91    2.03
  -1   9   5   21.37    3.90
   1  -9  -4    2.28    0.96
  -1   9   4    3.37    1.38
  -1  -9   4    4.05    1.53
  -1   9   3   37.36    3.85
  -1  -9   3   34.28    2.66
  -1  -9   3   30.93    3.75
   1  -9  -3   35.65    2.98
   1   9  -2   95.54    3.73
  -1   9   2   94.11    4.68
   1  -9  -2   89.36    3.61
  -1  -9   1   54.70    2.47
   1  -9  -1   56.73    2.18
  -1   9   1   51.13    2.56
   1   9  -1   59.39    2.26
  -1  -9   0  268.55    5.05
  -1   9   0  286.61    5.14
   1  -9   0  280.45    5.82
   1   9   0  276.32    5.96
  -1  -9  -1  116.86    4.37
  -1   9  -1  114.18    4.38
   1   9   1  112.88    5.23
  -1  -9  -2  134.22    6.06
   1   9   2  147.80    7.77
   1  -9   2  138.75    4.07
  -1  -9  -3    0.62    0.47
   1   9   3    0.91    0.87
  -1  -9  -4  123.01    7.48
   1   9   4    0.33    0.54
   1   9   5  172.42   12.16
  -1  -9  -5  154.67    7.73
   1  -9   5  170.84    9.42
  -1  -9  -6   43.29    4.50
   1  -9   6   39.86    5.08
  -1   9  -6   35.30    1.76
  -1   9  -7  107.86    3.28
   1  -9   7  128.68    9.89
  -1   9  -8    2.79    2.64
  -1  -9  -8    0.02    0.60
  -1   9  -9    1.16    1.64
  -1  -9 -10    8.84    3.97
  -1   9 -10    2.06    2.66
   1 -10 -11   17.50    4.70
   1 -10 -10    4.44    2.05
   1  10 -10    4.07    2.77
   1 -10 -10    4.28    2.08
   1  10  -9   19.91    5.22
   1 -10  -9   20.48    5.30
   1 -10  -9   16.12    3.94
   1 -10  -8    2.81    2.16
   1 -10  -8    1.52    1.09
   1  10  -7    5.65    1.24
   1 -10  -7    3.50    1.11
   1 -10  -7    4.91    2.00
  -1 -10   6   40.59    5.89
   1 -10  -6   35.02    4.41
  -1  10   6   46.36    6.33
  -1  10   5    0.60    0.71
   1 -10  -5    0.22    0.65
  -1 -10   4    9.73    2.37
   1 -10  -4   11.07    1.96
  -1 -10   3   -0.03    0.38
   1 -10  -3    0.08    0.26
  -1 -10   3    0.13    0.64
  -1  10   2    7.55    1.37
   1  10  -2    5.66    0.94
   1 -10  -2    7.52    1.06
  -1 -10   1   35.35    2.07
   1  10  -1   36.35    1.91
  -1  10   1   36.95    2.18
   1 -10  -1   35.00    1.87
   1 -10   0    9.67    1.26
  -1 -10   0    7.60    0.96
  -1  10   0    6.55    0.84
   1  10   0    7.89    1.15
  -1  10  -1   41.33    2.66
   1  10   1   36.55    3.04
  -1 -10  -1   35.53    2.45
  -1 -10  -2  233.38    7.95
   1 -10   2  228.74    5.36
   1  10   3  193.10   10.46
  -1 -10  -3  252.24    9.57
  -1 -10  -4   22.75    3.32
   1  10   4    1.01    1.20
   1  10   5   49.57    6.57
   1 -10   5   50.35    5.12
  -1 -10  -5   46.40    5.19
  -1 -10  -6   20.79    3.92
  -1 -10  -6   23.93    3.35
   1 -10   6   22.62    3.92
   1 -10   7   24.60    4.46
  -1 -10  -8   -2.20    1.80
  -1  10  -8    1.39    3.24
  -1 -10  -8   -0.33    1.24
  -1  10  -9    1.25    1.62
  -1 -10  -9    2.99    2.23
   1 -11 -11   -0.58    1.51
   1 -11 -10    1.12    1.62
   1 -11 -10    1.51    2.10
   1  11 -10    1.52    1.63
   1 -11  -9   15.66    4.06
   1  11  -9   12.84    4.42
   1 -11  -9   18.69    4.37
   1 -11  -8   23.48    4.70
   1 -11  -8   25.27    4.36
   1 -11  -7   19.27    3.59
   1 -11  -7   16.95    3.88
  -1  11   6   73.18    7.97
   1 -11  -6   77.75    6.37
  -1  11   5   25.84    4.40
   1 -11  -5   21.81    3.10
  -1 -11   5   17.14    3.38
   1 -11  -4   44.11    3.87
  -1 -11   4   33.85    4.49
   1  11  -3   32.29    2.79
  -1 -11   3   36.72    2.83
   1 -11  -3   37.22    2.97
   1  11  -2  140.59    4.53
  -1  11   2  138.56    5.90
   1 -11  -2  128.17    4.49
   1  11  -1    9.63    1.09
   1 -11  -1   12.84    1.20
  -1  11   1   10.86    1.31
  -1 -11   1   11.36    1.23
  -1  11   0  410.72    6.70
   1  11   0  399.17    7.80
   1 -11   0  396.25    7.50
  -1 -11   0  406.62    6.63
   1  11   1   82.66    4.68
  -1 -11  -1   82.27    3.67
  -1  11  -1   82.32    3.70
   1  11   2  217.70    9.08
   1 -11   2  225.90    5.47
  -1 -11  -2  223.87    7.69
  -1 -11  -3    0.39    0.47
  -1 -11  -4    4.65    1.47
   1  11   4    5.42    2.02
   1  11   5   59.45    7.35
  -1 -11  -5   52.27    5.44
   1 -11   5   61.69    5.78
   1 -11   6    2.56    1.73
  -1 -11  -6    2.34    1.59
  -1 -11  -6    1.38    1.09
  -1 -11  -7   13.95    3.22
   1 -11   7   13.20    3.13
  -1 -11  -8    2.30    1.69
  -1 -11  -8    1.61    1.21
  -1  11  -9    5.44    2.54
  -1 -11  -9    1.49    2.77
   1 -12 -11   -0.46    2.11
   1  12 -10    3.24    2.23
   1 -12 -10    6.23    3.48
   1 -12 -10    4.51    2.68
   1 -12  -9   -0.14    1.43
   1  12  -9   -0.15    1.66
   1 -12  -9    0.05    0.94
   1 -12  -8   10.16    2.66
   1 -12  -8   11.58    3.47
   1 -12  -7    9.04    2.57
   1 -12  -7    7.12    2.39
   1 -12  -6   29.90    4.12
  -1  12   6   39.29    5.98
  -1  12   5   16.71    3.50
  -1 -12   5   23.14    4.08
   1 -12  -5   18.90    2.95
   1 -12  -4  203.89    8.22
  -1 -12   4  205.92   11.16
  -1 -12   3    8.44    1.37
   1  12  -3    5.13    1.05
   1 -12  -3    8.00    1.30
  -1  12   3    9.07    1.86
  -1  12   2  260.15    8.37
   1 -12  -2  252.90    6.22
   1  12  -2  249.46    6.08
   1 -12  -1    3.27    0.67
   1  12  -1    2.71    0.73
  -1 -12   1    2.81    0.72
  -1  12   1    3.81    0.79
   1  12   0  242.10    6.43
  -1  12   0  270.14    5.59
  -1 -12   0  264.28    5.49
   1 -12   0  254.70    6.24
  -1  12  -1    5.09    0.94
  -1 -12  -1    5.82    1.12
   1  12   1    7.37    1.92
  -1  12  -2  777.61   14.18
   1 -12   2  787.53   10.58
   1  12   2  814.43   17.89
  -1 -12  -2  817.47   14.58
  -1 -12  -3   57.09    4.54
   1  12   3    6.05    1.98
   1  12   4   -1.16    1.02
  -1 -12  -4    0.62    0.70
  -1 -12  -5    1.28    0.57
   1 -12   6    0.51    0.83
  -1 -12  -6   -1.35    1.55
  -1 -12  -7    0.51    1.36
   1 -12   7    0.79    0.95
  -1 -12  -8   60.59    6.22
  -1 -12  -8   65.59    7.74
  -1  12  -9    7.03    3.64
  -1 -12  -9    8.03    3.20
   1 -13 -11    0.41    1.40
   1  13 -10   -1.01    1.22
   1 -13 -10   -1.15    1.24
   1 -13 -10   -0.44    1.08
   1 -13  -9   -0.42    1.48
   1 -13  -9    2.07    1.64
   1 -13  -8   -0.40    1.10
   1 -13  -8   -1.08    1.52
   1 -13  -7   11.95    2.71
   1 -13  -7    7.98    2.44
   1 -13  -6    1.30    0.61
   1 -13  -5   49.93    4.61
  -1  13   5   52.94    6.43
  -1 -13   5   53.92    6.29
  -1 -13   4   14.88    3.03
   1 -13  -4   10.91    1.95
  -1 -13   4   10.82    1.47
   1  13  -3   26.21    2.50
  -1 -13   3   26.32    2.52
  -1  13   3   24.77    3.17
   1 -13  -3   25.78    2.46
   1  13  -2  142.10    4.72
  -1  13   2  139.23    6.19
   1 -13  -2  139.87    4.60
   1 -13  -1  133.18    3.98
  -1 -13   1  125.00    4.38
   1  13  -1  119.61    4.13
  -1  13   1  130.22    4.65
  -1 -13   0  216.97    5.36
   1  13   0  212.27    6.22
  -1  13   0  215.58    5.42
   1 -13   0  203.34    5.92
  -1 -13  -1 1005.79   13.10
  -1  13  -1 1023.00   13.15
   1  13   1  989.88   16.78
   1  13   2   50.42    4.56
  -1 -13  -2   42.04    3.37
  -1  13  -2   44.25    3.44
   1 -13   2   45.74    2.63
   1  13   3    1.46    1.43
  -1 -13  -3   11.06    2.05
   1  13   4   17.56    3.84
  -1 -13  -4   13.51    2.39
  -1 -13  -5   10.93    2.47
  -1 -13  -6    9.68    2.49
   1 -13   6    7.34    2.26
  -1 -13  -7   58.78    5.89
  -1 -13  -7   67.44    7.27
  -1 -13  -8    3.02    2.50
  -1 -13  -8   -2.10    1.26
  -1  13  -9    1.56    2.71
  -1 -13  -9   -1.50    0.93
   1 -14 -11    0.95    1.63
   1 -14 -10   -1.00    1.52
   1 -14 -10   -2.43    1.66
   1  14 -10    1.88    1.56
   1 -14  -9    2.90    1.84
   1 -14  -9    1.39    1.82
   1 -14  -8    1.17    0.94
   1 -14  -8    1.39    1.14
   1 -14  -7   16.92    3.30
   1 -14  -6    4.82    1.63
  -1 -14   5   25.86    4.35
   1 -14  -5   25.04    3.27
  -1  14   5   29.58    4.89
   1 -14  -4   46.29    3.87
  -1  14   4   53.20    5.81
  -1 -14   4   46.31    3.12
  -1 -14   4   48.25    5.55
   1  14  -4   40.66    3.65
   1  14  -3  128.23    5.48
  -1 -14   3  129.19    5.56
   1 -14  -3  115.37    5.24
   1 -14  -2    0.77    0.61
   1  14  -2    0.53    0.43
  -1  14   2    2.10    1.03
  -1  14   1    1.23    0.75
  -1 -14   1    2.13    0.84
   1  14  -1    0.83    0.57
   1 -14  -1    1.59    0.65
   1 -14   0    9.49    1.84
  -1 -14   0    9.00    1.56
   1  14   0    3.60    1.34
  -1  14   0    1.36    0.89
   1  14   1 1235.82   19.12
  -1  14  -1 1268.22   14.58
  -1 -14  -1 1250.25   14.45
   1  14   2   59.32    4.99
  -1 -14  -2   60.10    3.92
   1  14   3  133.87    9.14
  -1 -14  -3  193.68    8.17
   1  14   4   23.49    4.31
  -1 -14  -4   23.94    3.26
  -1 -14  -5    6.72    2.06
  -1 -14  -6    0.60    0.77
   1 -14   6   -1.48    1.13
  -1 -14  -7   64.50    6.19
  -1 -14  -7   72.86    7.35
  -1 -14  -8    2.22    1.48
  -1 -14  -8    2.34    1.38
  -1 -14  -9   16.25    3.88
   1 -15 -10    2.25    1.75
   1  15 -10    1.20    2.70
   1 -15 -10   -0.43    1.27
   1 -15  -9    6.67    2.42
   1 -15  -9    7.27    2.82
   1 -15  -8    7.59    2.53
   1 -15  -8   11.85    2.92
   1 -15  -7   22.74    3.75
   1 -15  -6   25.20    3.63
  -1 -15   5    0.55    0.85
   1 -15  -5    0.88    0.62
   1  15  -4   48.99    3.98
  -1 -15   4   44.38    3.15
  -1  15   4   51.05    5.78
   1 -15  -4   46.04    3.85
   1  15  -3   36.98    2.94
   1 -15  -3   34.83    2.83
   1 -15  -2  214.25    5.94
  -1  15   2  215.39    8.06
   1  15  -2  212.63    5.98
   1  15  -1  132.49    4.73
  -1 -15   1  140.51    5.01
   1 -15  -1  144.76    4.48
  -1  15   1  139.42    5.24
  -1 -15   0 1167.70   12.67
   1  15   0 1184.50   15.50
   1 -15   0 1151.86   14.59
   1  15   1  150.09    6.81
  -1 -15  -1  134.98    4.80
  -1  15  -1  150.84    5.14
   1  15   2   16.02    2.85
  -1 -15  -2   17.20    2.17
  -1 -15  -3    7.20    1.70
   1 -15   3    5.53    0.71
  -1 -15  -4    7.00    1.81
   1  15   4    6.63    2.41
  -1 -15  -5    0.29    1.15
   1 -15   6   43.83    5.65
  -1 -15  -6   52.32    5.78
  -1 -15  -7   19.02    3.82
  -1 -15  -7   11.07    2.66
  -1 -15  -8    0.69    1.51
  -1 -15  -8   -1.68    1.26
  -1 -15  -9    0.81    0.89
   1 -16 -10    4.36    1.34
   1  16 -10   11.65    4.13
   1 -16 -10    9.73    3.40
   1 -16  -9    6.26    2.76
   1 -16  -9    1.73    1.84
   1 -16  -8   -0.67    1.42
   1 -16  -8   -0.24    1.19
   1 -16  -7    0.81    0.67
   1 -16  -6   28.71    3.75
   1 -16  -5    2.95    1.27
   1  16  -5    2.24    0.84
  -1 -16   4  293.96    8.20
   1  16  -4  294.49    9.67
   1 -16  -4  300.70    9.71
   1  16  -3    1.31    0.66
   1 -16  -3    0.82    0.50
   1  16  -2  126.84    4.67
   1 -16  -2  121.21    4.44
  -1 -16   1    3.05    0.83
   1  16  -1    3.94    0.91
   1 -16  -1    4.92    0.97
  -1  16   1    4.46    1.05
   1 -16   0   10.43    1.80
  -1  16   0    4.72    1.08
   1  16   0    7.73    1.68
  -1 -16   0    7.15    1.24
  -1 -16  -1   65.69    3.40
   1  16   1   61.69    4.47
   1  16   2  423.47   13.79
  -1 -16  -2  383.37   10.17
   1 -16   3  120.85    3.63
  -1  16  -3  138.41    6.96
  -1 -16  -3  136.75    6.82
  -1 -16  -4   27.32    3.45
   1  16   4   28.58    4.94
  -1 -16  -5    2.78    1.49
  -1 -16  -6   10.80    2.81
  -1 -16  -7   30.64    4.80
  -1 -16  -7   22.35    3.74
  -1 -16  -8    7.54    2.60
  -1 -16  -8    3.53    1.73
  -1 -16  -9   -1.14    1.05
   1 -17 -10    5.25    2.23
   1 -17 -10    1.97    1.02
   1 -17  -9    1.07    1.47
   1 -17  -9    3.76    2.07
   1 -17  -8    5.83    2.22
   1 -17  -8    4.53    1.90
   1 -17  -7    4.56    1.68
   1 -17  -6   44.84    4.68
  -1  17   5   20.97    4.29
   1 -17  -5   18.42    2.72
   1  17  -5   19.28    2.88
  -1 -17   4   26.08    2.49
   1  17  -4   28.29    3.02
   1 -17  -4   27.78    3.14
  -1  17   3   24.95    3.41
   1 -17  -3   25.39    2.42
   1  17  -3   23.47    2.35
   1 -17  -2  359.42    8.03
   1  17  -2  360.72    8.40
   1 -17  -1   15.54    1.68
  -1 -17   1   16.91    1.94
   1  17  -1   16.61    1.79
  -1 -17   0    1.80    0.56
   1 -17   0    2.20    0.77
   1  17   0    1.75    0.63
   1  17   1   -0.49    0.40
  -1 -17  -1    0.03    0.27
  -1 -17  -2    0.90    0.96
  -1  17  -2   -0.06    0.63
   1  17   2   -0.16    0.67
  -1 -17  -3    3.91    1.16
   1 -17   3    3.33    0.66
  -1  17  -3    3.71    1.15
  -1 -17  -4    7.44    1.99
   1  17   4   18.36    4.98
  -1 -17  -5   73.32    6.34
  -1 -17  -6   44.32    5.25
  -1 -17  -7   48.22    6.12
  -1 -17  -8    3.17    2.00
  -1 -17  -8    1.25    1.33
  -1 -17  -9   -1.94    1.55
   1 -18 -10   -0.52    1.75
   1 -18 -10   -0.06    0.62
   1 -18  -9    4.58    2.19
   1 -18  -9    1.80    1.05
   1 -18  -8    0.38    1.22
   1 -18  -7    9.49    2.54
   1 -18  -6   31.39    3.87
   1 -18  -5    3.09    1.18
  -1 -18   4    3.02    0.84
   1  18  -4    4.06    1.26
   1 -18  -4    3.57    1.02
  -1  18   3   -0.76    0.55
   1 -18  -3    0.54    0.39
   1  18  -3   -0.02    0.44
   1 -18  -2   81.08    3.81
   1  18  -2   85.31    4.04
  -1 -18   1   21.19    2.20
   1  18  -1   27.58    2.32
   1 -18  -1   25.71    2.14
   1 -18   0   12.56    1.70
   1  18   0   14.69    1.93
  -1 -18   0   14.49    1.59
   1  18   1    0.59    0.44
  -1 -18  -1    1.11    0.42
  -1  18  -1    1.19    0.58
  -1  18  -2   -0.04    0.61
   1  18   2    0.31    0.58
  -1 -18  -2    0.25    0.30
  -1 -18  -3    9.96    1.84
  -1  18  -3    9.54    1.88
   1  18   3    9.44    2.51
   1 -18   3   10.56    1.22
  -1 -18  -4   12.35    2.40
  -1 -18  -5    7.54    2.21
  -1 -18  -6    0.95    0.65
  -1 -18  -7    2.89    2.37
  -1 -18  -8    8.12    2.80
  -1 -18  -8    2.13    1.18
  -1 -18  -9   -2.23    1.60
   1 -19 -10    2.37    1.97
   1 -19 -10    2.21    2.14
   1 -19  -9    0.68    1.01
   1 -19  -9    5.14    2.42
   1 -19  -8   12.63    2.97
   1 -19  -7    8.37    2.20
   1 -19  -6    1.26    1.05
   1 -19  -5   -2.27    0.99
  -1 -19   4    5.48    1.38
   1  19  -4    4.37    1.15
   1 -19  -4    4.50    1.21
   1  19  -3   48.25    3.38
  -1  19   3   44.63    4.74
   1 -19  -3   40.05    3.19
   1 -19  -2   82.15    4.01
   1  19  -2   86.57    4.20
  -1  19   2   90.05    5.74
  -1 -19   2   80.77    5.14
  -1 -19   1    4.01    1.02
   1 -19  -1    3.55    0.90
   1  19  -1    4.45    1.00
  -1  19   1    1.00    0.46
   1 -19   0   16.75    2.03
  -1 -19   0   17.76    1.83
   1  19   0   17.48    2.26
  -1  19   0   13.58    1.74
  -1  19  -1   18.21    2.01
  -1 -19  -1   17.23    1.94
   1  19   1   18.61    2.58
  -1 -19  -2    1.90    0.77
  -1  19  -2    0.91    0.53
   1  19   2    1.35    0.70
  -1 -19  -3    4.43    1.20
   1 -19   3    4.94    0.91
  -1  19  -3    5.18    1.37
   1  19   3    4.04    1.63
  -1 -19  -4    0.46    0.50
  -1 -19  -5    0.18    0.54
  -1 -19  -6   17.27    3.28
  -1 -19  -7    1.76    1.32
  -1 -19  -8    2.99    1.29
  -1 -19  -8    2.48    1.42
  -1 -19  -9    1.50    0.93
   1 -20 -10   13.42    4.30
   1 -20  -9   -0.29    1.02
   1 -20  -9    0.27    1.41
   1 -20  -8    2.30    2.31
   1 -20  -7    3.72    1.53
   1 -20  -6    0.99    0.66
   1 -20  -5    1.04    0.44
   1 -20  -4    2.32    0.91
   1  20  -4    3.47    1.06
  -1 -20   4    3.06    0.79
  -1  20   4    2.58    0.71
   1  20  -3   16.94    2.04
  -1  20   3   21.91    3.42
   1 -20  -3   16.62    2.01
   1 -20  -2    4.66    1.05
   1  20  -2    2.96    0.92
  -1  20   2    4.02    1.38
  -1 -20   2    3.33    0.98
   1 -20  -1   13.91    1.65
   1  20  -1   16.77    1.98
  -1  20   1   14.88    2.04
  -1 -20   1   15.87    1.99
  -1 -20   0   13.92    1.69
  -1  20   0   14.18    1.88
   1 -20   0   12.16    1.77
   1  20   0   14.05    2.07
  -1  20  -1    6.18    1.20
  -1 -20  -1    4.40    1.02
   1  20   1    5.46    1.62
  -1 -20  -2   49.47    3.47
   1  20   2   49.12    5.12
  -1  20  -2   50.44    3.62
   1 -20   3   32.57    2.34
  -1 -20  -3   33.81    3.33
  -1  20  -3   30.62    3.22
   1  20   3   35.02    4.89
  -1 -20  -4   93.19    6.34
  -1 -20  -5    1.72    1.38
  -1 -20  -6   17.12    3.26
  -1 -20  -7    8.88    2.71
  -1 -20  -8    1.69    1.24
  -1 -20  -8    1.54    0.81
  -1 -20  -9    3.44    2.18
   1 -21 -10   24.20    5.71
   1 -21  -9    2.27    1.56
   1 -21  -9   -1.45    1.63
   1 -21  -8   62.39    6.36
   1 -21  -7    0.82    0.96
   1 -21  -6    2.06    0.93
  -1 -21   5    6.70    1.14
   1 -21  -5    7.55    1.67
  -1 -21   4    5.60    1.28
   1 -21  -4    6.87    1.47
  -1  21   3    0.51    1.05
   1 -21  -3   -0.03    0.52
   1  21  -3    0.32    0.61
   1  21  -2   11.60    1.66
  -1 -21   2   10.48    2.01
  -1  21   2   13.51    2.39
   1 -21  -2   13.52    1.67
  -1 -21   1    1.69    0.94
   1  21  -1    1.60    0.81
  -1  21   1    2.48    1.10
   1 -21  -1    2.05    0.91
   1 -21   0    0.43    0.47
  -1  21   0    1.83    0.66
  -1 -21   0    0.98    0.65
  -1  21  -1    6.89    1.36
   1  21   1    5.42    1.57
  -1 -21  -1    5.58    1.20
  -1  21  -2   57.66    3.93
   1  21   2   61.14    5.74
  -1 -21  -2   57.60    3.91
   1 -21   3    0.64    0.42
  -1 -21  -3    1.45    0.88
  -1 -21  -4   16.61    2.75
  -1 -21  -5    3.24    1.37
  -1 -21  -6   41.73    5.16
  -1 -21  -7    1.58    1.62
  -1 -21  -8    0.94    1.28
  -1 -21  -8    2.74    1.48
   1 -22 -10    8.61    4.16
   1 -22  -9    5.03    1.88
   1 -22  -9    0.63    1.59
   1 -22  -8    1.57    1.31
   1 -22  -7   -0.39    0.88
   1 -22  -6   16.03    2.74
  -1 -22   5    0.18    0.27
   1 -22  -5    0.68    0.52
   1 -22  -4    3.28    1.19
  -1 -22   4    3.03    0.98
   1 -22  -3    1.47    0.84
  -1  22   3   -0.19    0.80
   1  22  -3    1.12    0.69
   1  22  -2    8.96    1.51
  -1 -22   2    8.31    1.66
  -1  22   2    6.90    1.78
   1 -22  -2    8.42    1.39
   1  22  -1   92.61    4.87
  -1 -22   1   81.25    4.70
   1 -22  -1   89.34    4.46
  -1  22   1   88.03    5.22
   1 -22   0   11.37    1.81
   1  22   0   10.81    1.88
  -1  22   0   10.85    1.67
  -1 -22   0   10.43    1.59
  -1  22  -1   -0.34    0.46
   1  22   1    0.15    0.47
  -1  22  -2   76.53    4.53
   1  22   2   70.35    6.34
  -1 -22  -2   74.26    4.50
  -1 -22  -3   43.07    3.97
  -1 -22  -4  240.09    9.85
  -1 -22  -5    0.27    0.61
  -1 -22  -6    3.38    1.86
  -1 -22  -7    1.79    1.47
  -1 -22  -8   -2.23    1.46
   1 -23 -10    7.17    3.62
   1 -23  -9    2.01    1.41
   1 -23  -9    0.62    1.60
   1 -23  -8    1.86    0.81
   1 -23  -7    7.09    1.98
   1 -23  -6   -0.87    0.88
   1 -23  -5   10.47    2.01
  -1 -23   5   10.00    1.46
  -1 -23   4    0.19    0.49
   1 -23  -4   -0.39    0.32
   1 -23  -3   77.14    4.60
   1  23  -2   50.75    3.59
  -1 -23   2   50.75    4.51
   1 -23  -2   50.16    3.41
  -1  23   2   43.78    4.60
  -1 -23   1    6.70    1.56
   1  23  -1    5.86    1.30
  -1  23   1    8.07    1.73
   1 -23  -1    5.24    1.27
  -1  23   0    1.70    0.84
   1  23   0    0.78    0.60
  -1 -23   0    1.77    0.81
   1 -23   0    0.48    0.38
   1 -23   1   50.12    4.51
  -1  23  -1   54.67    3.70
  -1 -23  -1   58.94    3.66
   1  23   1   51.25    4.82
  -1 -23  -2   14.25    1.99
  -1 -23  -3    1.93    0.83
  -1 -23  -4   61.14    5.12
  -1 -23  -5   25.15    3.45
  -1 -23  -6   43.96    5.08
  -1 -23  -7   27.46    4.37
  -1 -23  -8    0.08    1.16
   1 -24 -10   -1.28    1.80
   1 -24  -9    3.44    1.92
   1 -24  -8    2.46    1.06
   1 -24  -7   39.72    4.67
   1 -24  -6   10.79    2.39
  -1 -24   5    9.46    1.46
   1 -24  -5    8.07    1.89
   1 -24  -4   11.10    2.03
  -1 -24   4    9.58    1.71
   1 -24  -3   29.05    2.74
  -1 -24   2   90.61    6.11
   1 -24  -2  106.43    5.05
  -1  24   2   94.77    6.78
   1 -24  -1   22.72    2.54
  -1 -24   1   21.19    2.77
   1  24  -1   15.54    2.23
  -1  24   1   18.99    2.74
   1  24   0    2.10    0.84
  -1  24   0    0.94    0.62
   1 -24   0    0.20    0.69
  -1 -24   0    1.34    0.74
  -1 -24  -1   48.29    3.41
   1 -24   1   43.10    4.28
  -1 -24  -2    1.56    0.94
  -1 -24  -3  159.82    7.30
  -1 -24  -4    7.06    1.79
  -1 -24  -5   43.51    4.81
  -1 -24  -6    4.13    2.52
  -1 -24  -7    0.06    1.14
  -1 -24  -8    2.56    1.80
   1 -25  -9   24.19    4.06
   1 -25  -8   -0.31    1.18
   1 -25  -7   40.54    4.73
   1 -25  -6   15.47    2.57
  -1 -25   5    2.22    0.75
   1 -25  -5    1.78    0.94
   1 -25  -4    1.54    0.79
   1 -25  -3   20.73    2.43
  -1 -25   2    1.75    1.11
   1 -25  -2    2.55    1.11
  -1 -25   1  338.28   10.56
   1 -25  -1  340.29    9.55
  -1 -25   0    1.01    0.59
   1 -25   0    0.23    0.76
  -1 -25  -1   44.68    3.47
   1 -25   1   41.29    4.32
  -1 -25  -2    1.26    0.83
  -1 -25  -3    3.44    1.72
  -1 -25  -4   11.85    2.24
  -1 -25  -5  132.10    7.97
  -1 -25  -6    9.34    2.37
  -1 -25  -7    9.17    2.42
  -1 -25  -8    2.52    1.43
   1 -26  -8    1.01    0.81
   1 -26  -7    1.62    1.17
   1 -26  -6    2.78    1.28
  -1 -26   5    1.56    0.55
   1 -26  -5    1.58    1.11
   1 -26  -4    8.84    1.77
   1 -26  -3  150.07    6.60
   1 -26  -2    5.24    1.40
  -1 -26   2    6.99    1.92
  -1 -26   1   46.17    4.18
   1 -26  -1   51.30    3.94
  -1 -26   0   75.08    4.60
   1 -26   0   71.73    5.05
  -1 -26  -1   81.69    4.75
  -1 -26  -2    6.51    1.45
  -1 -26  -3  286.04    9.56
  -1 -26  -4    0.26    0.75
  -1 -26  -5   31.10    4.10
  -1 -26  -6   -0.50    0.82
  -1 -26  -7    0.50    0.81
  -1 -26  -8   -1.94    1.36
   1 -27  -8    7.10    2.26
   1 -27  -7    5.97    1.89
   1 -27  -6    4.69    1.53
   1 -27  -5    1.57    0.99
  -1 -27   5   -0.24    0.31
   1 -27  -4    3.07    1.13
   1 -27  -3    4.17    1.35
   1 -27  -2  129.23    6.05
  -1 -27   2  117.56    7.45
   1 -27  -1    8.64    1.79
  -1 -27   1    8.42    1.77
  -1 -27   0  108.71    5.71
   1 -27   0  108.85    6.47
  -1 -27  -1   64.11    4.31
  -1 -27  -2   27.64    2.91
  -1 -27  -3   16.81    2.61
   1 -27   4    0.65    0.31
  -1 -27  -4    0.05    0.76
  -1 -27  -5   26.57    3.61
  -1 -27  -6   20.17    3.35
  -1 -27  -7    5.53    1.79
   1 -28  -8    0.58    0.74
   1 -28  -7   30.92    4.00
   1 -28  -6    1.59    1.00
   1 -28  -5   29.54    3.51
  -1 -28   5   24.22    2.51
   1 -28  -4   10.81    1.97
   1 -28  -3   75.91    4.71
   1 -28  -2  159.68    6.82
  -1 -28   2  149.80    8.55
  -1 -28   1    6.37    1.93
   1 -28  -1    4.60    1.55
  -1 -28   0    3.95    1.21
   1 -28   0    3.63    1.29
  -1 -28  -1    4.56    1.37
  -1 -28  -2    0.65    0.81
  -1 -28  -3    2.76    1.19
  -1 -28  -4   -0.05    0.83
  -1 -28  -5    2.42    1.24
  -1 -28  -6    0.94    0.79
  -1 -28  -7   -1.30    1.19
   1 -29  -8    0.35    0.58
   1 -29  -7    1.40    1.14
   1 -29  -6    3.09    1.35
   1 -29  -5   15.07    2.41
   1 -29  -4    1.57    0.91
   1 -29  -3    8.48    1.74
  -1 -29   2    8.74    2.43
   1 -29  -2    9.52    1.77
  -1 -29   1  217.12    9.37
   1 -29  -1  224.83    8.73
   1 -29   0   14.94    2.50
  -1 -29   0   16.20    2.41
  -1 -29  -1    7.77    1.63
  -1 -29  -2    0.11    0.35
  -1 -29  -3   10.17    1.91
  -1 -29  -4    0.17    0.48
  -1 -29  -5   21.87    3.21
  -1 -29  -6   11.75    2.60
  -1 -29  -7    0.17    0.72
   1 -30  -8    1.31    1.38
   1 -30  -7   -0.05    0.58
   1 -30  -6    8.04    2.01
   1 -30  -5    9.01    2.00
   1 -30  -4    8.81    1.80
   1 -30  -3   74.28    4.87
   1 -30  -2   62.46    4.49
  -1 -30   1    1.77    1.40
   1 -30  -1    2.49    1.35
   1 -30   0    2.00    1.18
  -1 -30   0    4.05    1.30
  -1 -30  -1   19.27    2.63
  -1 -30  -2    1.13    0.68
  -1 -30  -3    8.29    1.85
  -1 -30  -4    1.81    1.15
  -1 -30  -5    0.93    1.09
  -1 -30  -6    1.69    1.27
  -1 -30  -7   -0.72    0.93
   1 -31  -7    0.42    0.65
   1 -31  -6    4.96    1.60
   1 -31  -5   17.38    2.79
   1 -31  -4    1.77    0.93
   1 -31  -3   40.29    3.71
   1 -31  -2    1.86    1.00
   1 -31  -1   13.87    2.39
  -1 -31   1   16.20    2.74
   1 -31   0    1.34    0.85
  -1 -31   0    3.20    1.21
  -1 -31  -1    8.23    1.88
  -1 -31  -2   22.29    2.77
  -1 -31  -3   -0.17    0.56
  -1 -31  -4    6.57    1.71
  -1 -31  -5   13.39    2.50
  -1 -31  -6    0.62    0.54
   1 -32  -7    0.87    0.83
   1 -32  -6   18.48    2.98
   1 -32  -5   20.09    2.89
   1 -32  -4    7.76    1.85
   1 -32  -3    2.41    1.18
   1 -32  -2   13.24    2.27
  -1 -32   1   12.13    2.38
   1 -32  -1    6.99    1.62
   1 -32   0    0.86    0.70
  -1 -32   0   -1.73    0.90
  -1 -32  -1   12.80    2.22
  -1 -32  -2    2.58    1.18
  -1 -32  -3    0.96    0.86
  -1 -32  -4   21.79    3.13
  -1 -32  -5   -0.05    1.16
  -1 -32  -6   -0.01    0.53
   1 -33  -7    5.85    1.83
   1 -33  -6    0.72    0.85
   1 -33  -5    0.09    0.85
   1 -33  -4    2.33    0.91
   1 -33  -3    0.94    1.02
   1 -33  -2    7.21    1.67
  -1 -33   1    0.24    0.69
   1 -33  -1   -2.05    1.04
   1 -33   0    1.60    1.04
  -1 -33   0    2.74    1.20
  -1 -33  -1    9.11    2.01
  -1 -33  -2   -0.01    0.46
  -1 -33  -3    2.01    1.11
  -1 -33  -4    5.58    1.64
  -1 -33  -5    1.79    1.08
  -1 -33  -6    2.51    1.29
   1 -34  -6    0.22    0.83
   1 -34  -5    0.47    0.96
   1 -34  -4    1.91    1.14
   1 -34  -3    2.18    1.27
   1 -34  -2    2.64    1.19
  -1 -34   1    2.39    0.93
   1 -34  -1   -0.04    0.80
   1 -34   0   15.60    2.93
  -1 -34   0   14.27    2.53
  -1 -34  -1    1.31    1.05
  -1 -34  -2    0.55    0.67
  -1 -34  -3    3.69    1.36
  -1 -34  -4    4.38    1.53
  -1 -34  -5   -0.70    0.96
   1 -35  -6    4.86    1.57
   1 -35  -5    5.84    1.73
   1 -35  -4    3.31    1.34
   1 -35  -3   12.71    2.38
   1 -35  -2    1.60    0.69
   1 -35  -1    2.46    0.90
  -1 -35   1    4.25    1.78
   1 -35   0    1.84    1.09
  -1 -35   0    1.56    0.74
  -1 -35  -1   -0.39    0.55
  -1 -35  -2    0.70    0.84
  -1 -35  -3    0.59    0.89
  -1 -35  -4    1.56    0.98
  -1 -35  -5   -0.37    0.81
   1 -36  -6    5.59    1.92
   1 -36  -5    1.92    1.02
   1 -36  -4   18.00    2.75
   1 -36  -3   -0.19    0.49
   1 -36  -2    1.23    0.72
  -1 -36   1    5.08    1.70
   1 -36  -1    2.33    0.99
   1 -36   0   -3.57    1.58
  -1 -36   0   -1.76    1.08
  -1 -36  -1    1.22    1.01
  -1 -36  -2    4.26    1.44
  -1 -36  -3   -0.01    0.50
  -1 -36  -4   10.96    2.41
  -1 -36  -5    5.51    1.71
   1 -37  -5   18.34    2.89
   1 -37  -4    0.82    0.70
   1 -37  -3   -0.07    0.66
   1 -37  -2    1.13    0.82
   1 -37  -1    0.98    1.20
  -1 -37   1    4.32    1.69
   1 -37   0    0.00    0.70
  -1 -37   0   -1.82    1.13
  -1 -37  -1   22.24    3.32
  -1 -37  -2   -0.54    0.52
  -1 -37  -3    4.60    1.50
  -1 -37  -4    8.39    2.15
   1 -38  -5    2.87    1.58
   1 -38  -4   12.78    2.52
   1 -38  -3    0.99    0.56
   1 -38  -2    0.48    0.57
   1 -38  -1   -0.03    0.69
  -1 -38   1    0.27    0.98
   1 -38   0    1.57    1.22
  -1 -38   0    2.06    0.64
  -1 -38  -1   12.51    2.52
  -1 -38  -2   20.61    3.09
  -1 -38  -3    0.73    0.76
  -1 -38  -4   14.18    2.57
   1 -39  -4    0.55    1.12
   1 -39  -3   -1.02    1.03
   1 -39  -2    0.65    0.80
   1 -39  -1    1.42    0.88
  -1 -39   1    0.09    0.77
   1 -39   0   10.05    2.73
  -1 -39   0    9.12    2.40
  -1 -39  -1    0.41    0.79
  -1 -39  -2    4.23    1.71
  -1 -39  -3    0.21    0.61
   1 -40  -4    1.46    1.30
   1 -40  -3   -2.87    1.26
   1 -40  -2    0.86    1.13
  -1 -40   1    1.28    0.74
   1 -40  -1    5.26    2.02
   1 -40   0   -0.34    1.06
  -1 -40   0    3.66    1.78
  -1 -40  -1   -0.01    0.64
  -1 -40  -2   32.95    4.04
  -1 -40  -3    0.73    1.10
   1 -41  -3    1.97    1.08
   1 -41  -2    3.45    1.46
  -1 -41   1   -1.47    1.23
   1 -41  -1   -2.76    1.43
   1 -41   0    1.87    1.21
  -1 -41   0    4.58    1.85
  -1 -41  -1    1.73    0.74
  -1 -41  -2   -0.07    0.50
  -1 -42   1   -1.97    1.42
   1 -42  -1   -0.20    0.85
   1 -42   0    1.08    0.99
  -1 -42   0    0.50    1.36
  -1 -42  -1    6.08    1.92
   2   0 -11   -0.01    1.00
   2   0 -10    3.78    2.88
   2   0  -9   -0.23    1.57
   2   0  -9   -0.18    1.53
   2   0  -8   45.00    6.33
   2   0  -8   42.01    6.61
   2   0  -8   41.65    5.26
   2   0  -7   -1.04    2.14
   2   0  -7   -0.55    1.01
   2   0  -7   -1.42    1.90
   2   0  -6    0.94    1.37
   2   0  -6    2.86    1.78
   2   0  -6    2.59    3.23
   2   0  -5    2.41    0.93
   2   0  -5   -1.21    1.09
   2   0  -4  145.33    7.10
   2   0  -4  179.87    8.80
   2   0  -3    2.12    1.30
   2   0  -3   -0.07    0.69
  -2   0   2  303.04   10.09
   2   0  -2  316.99   10.42
   2   0  -2  306.42   11.35
  -2   0   1    0.48    0.48
   2   0  -1    0.71    0.66
  -2   0   0  649.25    9.10
  -2   0   0  654.22   14.31
  -2   0  -1   -0.07    0.45
  -2   0  -2   20.80    2.74
  -2   0  -3   -0.53    0.59
  -2   0  -4  183.64   11.04
  -2   0  -5   -4.29    1.94
  -2   0  -6  173.04   13.07
  -2   0  -7   -6.39    2.87
  -2   0  -8   31.39    6.11
  -2   0  -9    1.17    6.01
   2   1 -11    2.07    1.87
   2  -1 -10   -1.05    1.34
   2   1 -10   -0.02    2.34
   2  -1 -10   -1.34    1.52
   2   1  -9   -1.44    2.17
   2   1  -9   -0.05    1.16
   2  -1  -9    3.14    2.24
   2  -1  -9   -0.36    1.10
   2  -1  -8   32.19    6.10
   2   1  -8   20.24    3.66
   2  -1  -8   29.37    5.00
   2   1  -8   25.04    4.73
   2   1  -8   24.73    4.98
   2   1  -7    3.34    1.43
   2   1  -7    3.44    1.57
   2  -1  -7    0.47    1.00
   2   1  -7    1.80    1.42
   2  -1  -7    1.58    1.39
   2  -1  -7    4.88    2.15
   2   1  -6  536.67   18.38
   2  -1  -6  522.56   17.73
   2   1  -6  565.29   21.66
   2  -1  -6  532.36   21.00
   2   1  -6  516.48   16.37
   2  -1  -6  513.08   16.57
   2  -1  -5    2.21    0.83
   2   1  -5    2.78    1.88
   2   1  -5    1.66    0.69
   2  -1  -5    3.65    1.82
   2   1  -4 1831.91   25.55
   2  -1  -4 1821.14   24.91
   2   1  -4 1856.16   27.74
   2  -1  -4 1862.20   28.28
   2  -1  -3  398.49   12.48
   2  -1  -3  387.94    9.01
   2   1  -3  376.78    9.32
   2   1  -3  376.05   11.85
   2   1  -2   87.32    5.43
   2   1  -2   86.80    5.95
   2  -1  -2   79.47    2.17
   2  -1  -2   85.64    5.45
   2   1  -2   78.83    2.78
   2  -1  -2   81.62    5.83
  -2  -1   2   87.43    5.40
  -2  -1   1    8.66    1.62
  -2   1   1   11.53    1.88
   2   1  -1    7.83    1.46
  -2  -1   0  120.15    6.13
  -2   1   0  122.73    6.15
  -2  -1   0  123.15    3.86
  -2   1   0  117.66    3.99
   2   1   0  125.94    5.17
  -2   1  -1   20.28    2.35
  -2  -1  -1   19.48    2.24
   2   1   1   22.06    1.57
  -2   1  -1   23.40    2.60
  -2  -1  -2   60.25    4.77
  -2   1  -2   57.86    4.76
  -2   1  -3  190.27   10.06
   2  -1   3  171.53    4.10
  -2  -1  -3  183.49    9.68
  -2  -1  -4    1.95    0.62
  -2   1  -4    3.71    1.62
  -2   1  -5   -1.60    1.27
  -2  -1  -5   -0.46    1.23
  -2  -1  -6   14.50    3.82
  -2   1  -6   18.50    4.43
  -2  -1  -7    2.46    1.71
  -2   1  -7    2.10    1.35
  -2  -1  -8   12.00    3.85
  -2   1  -8   12.14    4.11
  -2  -1  -9   51.73    8.69
  -2   1  -9   47.96    8.55
   2   2 -11    3.74    2.46
   2  -2 -10   -0.34    1.74
   2  -2 -10   -0.12    1.41
   2   2 -10    1.92    1.17
   2   2  -9    4.32    1.22
   2  -2  -9    9.79    3.27
   2  -2  -9    7.25    2.94
   2  -2  -8    0.42    1.94
   2   2  -8    2.63    1.35
   2   2  -8    0.79    1.58
   2  -2  -8   -4.51    2.08
   2   2  -8    0.02    1.61
   2   2  -7   44.72    5.12
   2  -2  -7   45.48    6.51
   2  -2  -7   43.44    5.63
   2   2  -7   38.46    5.42
   2   2  -7   50.62    6.88
   2  -2  -7   44.71    5.25
   2  -2  -6    5.31    2.18
   2  -2  -6    2.06    1.17
   2   2  -6    0.86    1.22
   2   2  -6    5.32    2.24
   2  -2  -6    2.90    1.92
   2   2  -5  111.85    7.48
   2   2  -5  123.93    9.41
   2  -2  -5  111.55    7.09
   2  -2  -5  124.90    9.55
   2  -2  -4  621.33   14.29
   2   2  -4  619.84   15.05
   2   2  -4  645.36   16.22
   2   2  -3    1.18    0.99
   2  -2  -3    1.18    0.86
   2   2  -2  352.49   10.98
   2  -2  -2  366.83   11.43
   2   2  -2  358.75    4.38
   2   2  -2  362.06   12.12
  -2  -2   2  377.21   11.24
   2  -2  -2  365.57    4.44
  -2   2   1   36.65    3.41
   2   2  -1   35.96    3.27
  -2  -2   1   39.21    3.61
   2  -2   0  175.04    7.30
   2   2   0  158.52    5.74
  -2  -2   0  174.60    7.42
  -2  -2   0  166.18    4.20
  -2   2   0  181.92    7.32
  -2   2  -1    7.94    1.52
   2   2   1   10.57    1.01
  -2  -2  -1    7.85    1.39
  -2  -2  -2  177.02    8.11
  -2  -2  -3    4.14    1.46
   2  -2   3    5.22    0.81
  -2   2  -3    5.27    1.69
  -2  -2  -4   -0.32    1.28
   2  -2   4   -0.08    0.22
  -2   2  -4   -1.60    1.33
  -2   2  -5   13.01    3.28
  -2  -2  -5   19.43    3.91
  -2   2  -6   10.90    2.94
  -2  -2  -6   10.94    3.08
  -2  -2  -7   83.04    9.61
  -2   2  -7   85.15   10.10
  -2   2  -8   20.25    4.92
  -2  -2  -8   18.60    4.72
  -2  -2  -9    5.06    6.07
  -2   2  -9    8.38    5.28
   2   3 -11   -3.14    2.26
   2  -3 -10    1.07    1.62
   2   3 -10   -1.52    2.81
   2  -3  -9   -0.17    1.44
   2  -3  -9   -1.57    1.95
   2   3  -9    1.08    1.23
   2  -3  -8    7.22    2.47
   2   3  -8    7.00    2.85
   2   3  -8    6.66    1.75
   2   3  -8   11.36    2.80
   2  -3  -8    9.88    2.91
   2   3  -7  106.43    9.17
   2  -3  -7  117.38    9.01
   2   3  -7  102.12    7.59
   2  -3  -7  115.41   10.40
   2   3  -7  128.35   10.78
   2  -3  -6    2.64    1.13
   2  -3  -6    5.64    1.77
   2   3  -6    3.70    0.88
   2  -3  -5   52.58    4.88
   2   3  -5   56.50    5.37
   2  -3  -5   62.62    6.81
   2   3  -5   59.90    6.52
   2   3  -4   97.79    6.41
  -2  -3   3    1.97    1.02
   2   3  -3    1.02    0.49
   2  -3  -3    1.28    0.50
  -2  -3   3    2.60    1.33
   2  -3  -3    1.69    0.79
  -2   3   2    0.87    0.34
   2   3  -2    1.50    0.95
  -2  -3   2    1.19    1.15
   2   3  -2    1.44    0.30
   2   3  -2    2.24    1.12
   2  -3  -2    1.79    0.36
  -2  -3   2    1.16    0.87
  -2   3   1    1.59    0.91
   2   3  -1    0.04    0.52
  -2  -3   1    0.28    0.11
  -2  -3   1    1.42    0.85
   2   3  -1    0.08    0.15
  -2  -3   1    1.01    0.68
  -2   3   1    0.49    0.16
  -2  -3   0   64.75    2.60
  -2   3   0   69.77    4.55
   2   3   0   67.29    3.64
   2   3   0   60.56    3.28
   2  -3   0   65.28    4.50
  -2  -3  -1   57.83    3.74
  -2   3  -1   54.20    3.98
   2   3   1   49.52    3.94
  -2   3  -2   94.50    5.16
  -2  -3  -2   88.98    5.67
  -2  -3  -3   21.63    3.22
  -2  -3  -4   23.77    3.79
   2  -3   4   21.85    2.18
  -2   3  -4   24.10    4.10
  -2  -3  -5   -0.46    0.67
  -2   3  -5    0.37    1.22
   2  -3   5    0.31    0.30
  -2   3  -6    1.29    1.30
  -2  -3  -6   -5.95    2.42
  -2  -3  -7   64.96    8.36
  -2   3  -7   69.41    9.33
  -2   3  -8   37.83    7.17
  -2  -3  -8   45.39    7.58
  -2  -3  -9  129.54   13.65
  -2   3  -9  124.48   13.87
   2  -4 -11    4.52    2.34
   2   4 -11    0.90    1.21
   2  -4 -11    0.77    1.15
   2  -4 -10    3.65    2.84
   2   4 -10    0.49    1.55
   2  -4  -9    5.23    2.43
   2   4  -9    8.40    3.14
   2   4  -8   -0.27    0.65
   2   4  -8    0.44    1.30
   2  -4  -8    1.15    1.85
   2   4  -7   -0.62    0.88
   2   4  -7    1.12    1.35
   2  -4  -7    0.80    0.90
   2   4  -7    1.23    1.66
   2  -4  -7   -0.77    1.47
   2   4  -6   15.22    3.51
   2  -4  -6    9.26    2.02
   2   4  -6   10.50    2.55
   2  -4  -6    9.00    2.28
   2   4  -5    5.71    1.77
   2  -4  -5    7.07    2.46
   2   4  -5    4.75    2.00
   2   4  -4    3.72    1.26
   2  -4  -4    5.45    1.23
  -2  -4   4    5.18    1.88
   2   4  -3   -0.19    0.44
   2  -4  -3   -0.07    0.36
  -2   4   3   -0.37    0.47
  -2  -4   3    0.75    0.71
   2  -4  -2  303.03    4.10
   2   4  -2  296.24    3.97
  -2   4   2  297.43    6.58
  -2  -4   2  298.92   10.11
  -2  -4   2  284.62   10.93
   2   4  -2  296.88   10.79
   2   4  -2  272.40    9.52
  -2  -4   1   26.54    1.05
  -2  -4   1   28.26    3.07
   2   4  -1   26.45    1.37
  -2   4   1   25.12    1.06
  -2  -4   1   26.91    2.94
   2   4  -1   26.28    2.79
   2  -4  -1   31.93    3.95
   2  -4   0    0.00    0.43
   2   4   0   -0.05    0.40
  -2  -4   0    0.06    0.19
  -2   4   0   -0.16    0.53
  -2  -4   0    0.35    0.36
  -2   4  -1   14.48    2.06
   2   4   1   12.94    2.03
  -2   4  -2   60.65    4.07
  -2  -4  -2   64.11    4.80
   2   4   2   65.48    5.33
  -2  -4  -3   10.42    2.18
  -2  -4  -4    9.22    2.34
   2  -4   4   10.40    1.57
  -2  -4  -5    6.34    2.02
  -2   4  -5    6.20    2.30
   2  -4   5    6.94    1.50
  -2   4  -6    3.55    1.37
  -2  -4  -6    3.77    1.36
  -2   4  -7   31.82    6.17
  -2  -4  -7   32.72    5.95
  -2  -4  -8   25.44    5.89
  -2   4  -8   29.59    6.38
  -2  -4  -9    6.83    5.74
  -2   4  -9    4.71    2.62
   2   5 -11    4.20    1.62
   2  -5 -11    9.62    4.03
   2  -5 -11    9.83    3.19
   2   5 -10    0.22    1.33
   2  -5 -10    0.51    1.53
   2   5  -9    1.79    1.53
   2  -5  -9    3.01    2.28
   2   5  -8    6.23    1.93
   2   5  -8   10.94    3.27
   2  -5  -8    9.41    3.41
   2   5  -7   19.82    4.01
   2   5  -7   23.09    3.52
   2  -5  -7   26.94    5.14
   2   5  -6    5.14    2.00
   2  -5  -6    2.92    0.99
   2   5  -5    0.14    1.00
  -2  -5   5   -1.55    1.14
   2  -5  -5   -0.55    0.85
   2   5  -5   -0.45    0.76
   2   5  -4   -0.13    0.92
   2  -5  -4   -0.34    0.67
  -2   5   4    0.34    0.84
  -2  -5   4    0.03    0.97
   2   5  -3  100.25    6.04
  -2  -5   3  120.41    6.54
   2  -5  -3   98.13    4.07
  -2   5   3  100.21    5.27
  -2  -5   3  105.18    7.47
   2   5  -2   36.34    1.45
  -2  -5   2   37.62    3.98
   2  -5  -2   35.90    1.49
   2   5  -2   34.42    3.69
  -2  -5   2   40.29    3.72
   2  -5  -1   19.94    2.75
  -2  -5   1   16.76    2.40
  -2  -5   1   17.36    0.93
  -2   5   1   15.29    0.93
   2  -5  -1   15.81    1.09
   2   5  -1   16.46    2.19
   2   5  -1   15.71    1.10
  -2  -5   1   14.62    2.15
   2  -5   0  485.77   12.30
  -2   5   0  483.10    7.09
  -2  -5   0  490.67   10.69
   2   5   0  480.16    9.80
  -2  -5   0  497.67    7.18
  -2   5   0  490.51   11.87
  -2   5  -1   23.98    2.58
   2   5   1   22.63    2.72
  -2  -5  -1   25.90    1.89
  -2  -5  -1   22.11    2.17
  -2   5  -2  404.47   10.43
   2   5   2  400.71   13.41
  -2   5  -3    4.17    1.08
  -2  -5  -3    5.23    1.42
   2  -5   4    0.07    0.27
  -2  -5  -4    0.69    0.81
  -2  -5  -5   54.07    6.39
   2  -5   5   54.44    4.36
  -2  -5  -6   13.32    3.50
   2  -5   6   10.12    2.19
  -2   5  -6    5.58    2.47
  -2  -5  -7   -2.64    2.85
  -2   5  -7   -4.50    3.38
  -2  -5  -8   -0.85    1.91
  -2   5  -8    6.68    1.55
  -2   5  -9   -2.60    2.38
  -2  -5  -9   -0.65    2.28
   2  -6 -11    3.66    1.90
   2  -6 -11    4.76    2.41
   2   6 -11   -1.29    1.64
   2  -6 -10   -2.43    2.04
   2  -6 -10   -1.05    2.16
   2   6 -10   -3.05    2.69
   2  -6  -9    0.85    1.21
   2   6  -9    3.11    2.11
   2  -6  -9    3.47    2.73
   2   6  -8    3.86    1.82
   2   6  -8    1.66    0.96
   2   6  -7   -0.51    1.32
   2  -6  -7   -1.27    1.73
   2  -6  -6   49.87    4.90
   2  -6  -6   54.20    6.74
   2   6  -5    7.63    1.69
   2   6  -5    7.97    2.36
   2  -6  -5    6.09    2.03
  -2  -6   5    7.06    2.05
   2  -6  -5    6.89    1.48
   2   6  -4    8.50    1.78
  -2   6   4    9.83    2.03
   2  -6  -4   11.74    1.75
  -2  -6   4    9.63    2.62
  -2  -6   3  144.88    7.23
  -2  -6   3  138.95    8.63
   2   6  -3  131.67    6.84
   2  -6  -3  138.15    4.73
  -2   6   3  131.92    6.23
   2   6  -2  120.92    2.80
  -2  -6   2  125.49    6.59
   2  -6  -2  116.82    2.81
  -2  -6   2  110.58    6.98
  -2   6   2  108.53    4.14
   2  -6  -1   99.23    5.90
   2  -6  -1   98.48    2.84
  -2  -6   1   99.94    2.44
  -2   6   1  104.93    2.58
  -2  -6   1   88.24    5.45
   2   6  -1   95.77    2.85
  -2  -6   1   89.95    5.57
  -2   6   0  195.32    4.48
  -2  -6   0  196.34    6.89
   2  -6   0  190.57    7.83
  -2   6   0  196.84    7.50
  -2  -6   0  200.28    4.51
   2   6   1   -0.35    0.45
  -2   6  -1    0.46    0.51
   2  -6   1    0.12    0.71
  -2  -6  -1   -0.16    0.45
  -2  -6  -1    0.49    0.25
   2   6   2    7.60    1.83
  -2   6  -2    5.19    1.22
  -2  -6  -3   46.75    4.70
  -2   6  -3   42.52    3.35
   2   6   3   46.41    5.27
  -2  -6  -4   55.62    5.76
  -2   6  -4   62.42    4.12
  -2  -6  -5   21.86    3.99
   2  -6   5   22.47    2.90
  -2  -6  -6   21.53    4.56
  -2   6  -6   17.94    4.23
   2  -6   6   22.87    3.28
  -2  -6  -7   -0.08    2.21
  -2   6  -7   -1.44    2.53
  -2  -6  -8   -0.71    2.26
  -2   6  -8    0.43    3.02
  -2  -6  -9    6.83    2.69
  -2   6  -9   10.36    3.70
   2  -7 -11    2.12    1.37
   2   7 -11   -1.06    1.91
   2  -7 -11   -0.12    1.38
   2  -7 -10    1.83    2.11
   2   7 -10    2.61    2.28
   2  -7 -10    5.77    1.94
   2  -7  -9    0.49    0.77
   2  -7  -9    0.92    2.25
   2   7  -9    0.72    1.88
   2   7  -8   -0.33    1.09
   2   7  -8    0.65    1.63
   2  -7  -8   -0.84    1.31
   2  -7  -8    3.22    2.18
   2   7  -7   53.45    6.76
   2  -7  -7   49.05    6.82
   2  -7  -7   51.84    5.50
   2  -7  -6    3.54    2.09
   2  -7  -6    6.73    1.92
   2  -7  -5   -1.44    0.80
   2   7  -5    1.35    0.93
  -2  -7   5   -0.04    1.18
   2  -7  -4  112.37    5.46
  -2   7   4  108.73    6.92
  -2  -7   4  110.93    8.49
   2   7  -4  108.32    6.40
   2  -7  -3   36.20    2.38
  -2  -7   3   34.87    4.34
   2   7  -3   31.81    2.23
  -2   7   3   32.50    3.21
  -2  -7   3   33.72    3.56
   2  -7  -2    3.11    0.56
  -2  -7   2    3.35    1.21
   2   7  -2    2.96    0.50
  -2  -7   2    4.62    1.41
  -2   7   2    1.71    0.58
   2  -7  -1   84.48    2.79
   2  -7  -1   78.72    5.29
  -2  -7   1   86.41    2.46
  -2   7   1   85.33    2.56
  -2  -7   1   76.98    5.14
   2   7  -1   85.66    2.89
   2  -7   0   51.51    4.06
  -2   7   0   54.15    2.38
   2   7   0   52.57    3.20
  -2  -7   0   50.55    3.57
  -2  -7   0   49.81    2.31
   2   7   1  105.95    5.99
  -2   7  -1  107.64    5.36
  -2  -7  -1  105.40    4.75
  -2  -7  -1  106.98    4.23
   2  -7   1  109.20    5.70
   2   7   2  227.49   10.37
  -2  -7  -2  226.05    8.46
  -2   7  -2  231.25    7.70
  -2   7  -3  353.33    9.44
   2   7   3  369.86   15.05
  -2  -7  -4   36.67    4.69
  -2  -7  -4   27.42    1.69
  -2   7  -4   29.81    2.80
  -2   7  -5    1.83    0.71
  -2  -7  -5    0.45    0.63
   2  -7   5    1.33    0.82
  -2   7  -6   11.32    1.81
  -2  -7  -6   10.40    2.90
   2  -7   6    8.74    2.13
  -2   7  -7   21.11    5.18
   2  -7   7   19.94    3.48
  -2  -7  -7   26.25    5.07
  -2   7  -8   -2.28    3.03
  -2   7  -9    3.76    2.37
   2  -8 -11    7.00    2.75
   2   8 -11    7.10    3.17
   2  -8 -11    4.26    2.81
   2  -8 -10    0.27    0.97
   2   8 -10   -0.27    1.76
   2  -8 -10   -2.31    2.62
   2   8  -9   -0.16    0.91
   2  -8  -9   -1.13    1.16
   2  -8  -9   -0.40    1.74
   2   8  -8    1.43    0.88
   2   8  -8   -2.99    1.86
   2  -8  -8    1.06    0.89
   2  -8  -8    0.21    1.80
   2  -8  -7   -0.46    0.63
   2  -8  -7    0.13    1.16
   2   8  -6   32.94    3.83
   2  -8  -6   38.61    5.77
   2  -8  -6   35.95    4.13
   2  -8  -5    9.79    1.91
   2   8  -5   11.25    2.13
  -2  -8   5   11.44    3.03
  -2  -8   4   36.81    4.98
  -2  -8   4   35.87    3.66
  -2   8   4   37.31    4.11
   2  -8  -4   32.56    2.92
   2   8  -3   74.98    3.41
  -2   8   3   74.48    4.93
  -2  -8   3   73.69    6.36
  -2  -8   3   82.10    5.52
   2  -8  -3   69.88    3.31
  -2  -8   2   25.68    3.02
  -2   8   2   25.53    2.13
   2  -8  -2   28.18    1.55
  -2  -8   2   27.75    3.56
   2   8  -2   29.05    1.58
   2  -8  -1  374.87   11.56
  -2  -8   1  361.33    5.39
  -2  -8   1  367.75   11.43
  -2   8   1  387.42    5.72
   2  -8  -1  369.77    6.06
   2   8  -1  367.44    6.27
  -2   8   0   93.00    3.15
  -2  -8   0   97.40    5.05
   2   8   0   89.00    4.23
  -2  -8   0   91.64    3.16
   2  -8   0   96.60    5.62
  -2  -8  -1   88.32    4.33
   2   8   1   93.61    5.73
   2  -8   1   79.63    4.97
  -2  -8  -2   19.85    2.51
  -2   8  -2   19.74    2.22
   2   8   2   20.80    3.18
  -2   8  -3   53.33    3.58
   2   8   3   58.22    6.15
  -2  -8  -3   60.92    4.96
  -2   8  -4    2.90    0.87
   2   8   4    1.73    1.33
  -2  -8  -4    2.88    0.65
  -2  -8  -5    3.00    0.79
  -2   8  -5    3.92    1.02
   2  -8   5    2.96    1.02
  -2   8  -6   -0.33    0.48
   2  -8   6    0.30    0.90
  -2   8  -7    1.39    0.73
  -2   8  -7   -2.39    2.56
   2  -8   7   -1.11    1.02
  -2   8  -8    8.49    4.00
  -2   8  -9   -0.41    2.19
   2  -9 -11    7.17    3.62
   2   9 -11    8.11    3.31
   2  -9 -11    9.09    3.29
   2  -9 -10    1.88    1.62
   2   9 -10   -1.82    2.08
   2  -9 -10    1.87    1.79
   2  -9  -9   -1.33    1.33
   2   9  -9    0.19    1.52
   2  -9  -9   -3.57    2.21
   2   9  -8   11.03    3.78
   2  -9  -8    7.21    1.95
   2  -9  -8    6.89    2.75
   2  -9  -7    5.91    2.00
   2  -9  -7    6.49    2.44
   2   9  -6   47.50    4.60
   2  -9  -6   55.71    5.06
   2  -9  -6   53.01    6.67
   2  -9  -5    1.94    0.74
  -2  -9   5    0.16    0.89
   2  -9  -4   32.65    2.88
  -2  -9   4   34.48    3.55
  -2   9   4   34.85    4.03
  -2  -9   4   38.06    5.08
   2  -9  -3    0.46    0.31
   2   9  -3   -0.05    0.20
  -2  -9   3    0.46    0.40
  -2  -9   3    0.05    0.68
  -2  -9   2  130.02    6.96
   2   9  -2  140.46    3.55
   2  -9  -2  138.77    3.53
  -2  -9   2  131.09    7.79
  -2   9   2  130.38    5.01
   2  -9  -1    0.44    0.52
  -2   9   1    3.13    0.69
  -2  -9   1    3.42    0.70
  -2  -9   1    0.14    0.56
   2  -9  -1    0.64    0.38
   2   9  -1    1.02    0.57
   2   9   0  102.39    4.67
  -2   9   0  103.41    3.36
   2  -9   0  101.64    5.83
  -2  -9   0   99.90    3.36
  -2  -9  -1  314.50    8.03
   2  -9   1  323.40    9.92
   2   9   2    0.75    0.64
  -2  -9  -2   -0.55    0.53
  -2   9  -2    0.59    0.52
   2   9   3  214.25   11.78
  -2  -9  -3  200.33    9.00
  -2   9  -3  196.44    6.78
  -2   9  -4   13.77    1.74
   2   9   4   17.40    3.83
  -2  -9  -4   12.57    1.45
  -2  -9  -4    9.93    2.24
   2  -9   5   13.67    2.48
  -2   9  -5   10.76    1.56
  -2  -9  -5   10.88    1.49
  -2  -9  -6    1.13    0.64
  -2   9  -6    1.17    0.46
   2  -9   6    0.09    0.61
  -2   9  -7   -0.50    0.50
  -2   9  -7    1.77    1.53
   2  -9   7    0.31    0.77
  -2   9  -8   37.97    7.71
  -2  -9  -9    7.62    3.43
  -2   9  -9   11.64    4.39
   2 -10 -11   -1.03    1.82
   2  10 -11   -3.67    2.46
   2 -10 -11   -0.03    1.67
   2  10 -10    8.46    3.32
   2 -10 -10    5.94    1.89
   2 -10 -10    5.91    2.82
   2  10  -9   10.26    3.81
   2 -10  -9    7.59    3.06
   2 -10  -9    5.79    2.31
   2  10  -8   21.44    4.90
   2 -10  -8   14.81    3.93
   2 -10  -8   16.23    3.28
   2 -10  -7   19.81    4.65
   2 -10  -7   14.16    2.83
   2 -10  -6   15.24    2.62
  -2  10   6   12.54    3.32
  -2 -10   5    0.03    0.79
   2 -10  -5   -0.51    0.54
  -2  10   4   40.58    4.50
   2  10  -4   40.92    3.16
   2 -10  -4   37.74    3.08
  -2 -10   4   42.39    5.34
  -2 -10   4   44.42    4.15
  -2 -10   3   99.80    6.20
   2  10  -3   96.49    3.84
  -2 -10   3  103.66    7.72
   2 -10  -3   94.32    3.84
  -2 -10   2   13.85    2.62
  -2 -10   2   13.61    2.19
   2  10  -2   14.20    1.21
  -2  10   2   11.15    1.48
   2 -10  -2   13.27    1.17
  -2 -10   1   10.33    1.05
   2 -10  -1   10.03    1.08
  -2  10   1   11.75    1.16
  -2 -10   1   11.22    2.08
   2  10  -1   11.33    1.21
   2  10   0    7.42    1.34
   2 -10   0    9.35    1.81
  -2  10   0    9.44    1.05
  -2 -10   0    8.72    1.08
  -2 -10  -1   24.42    2.22
   2 -10   1   22.19    2.63
  -2  10  -1   23.14    2.19
  -2 -10  -2  172.84    7.37
   2  10   2  183.02    9.77
  -2 -10  -3  117.32    6.88
  -2  10  -3  117.83    5.03
  -2  10  -4   81.89    4.11
   2  10   4   84.64    8.33
  -2 -10  -4   76.39    6.18
  -2 -10  -5  163.46    6.19
  -2  10  -5  158.02    5.55
  -2 -10  -5  151.91    9.62
  -2 -10  -6    2.90    0.88
  -2 -10  -6    3.67    1.52
  -2  10  -6    3.00    0.72
   2 -10   6    2.75    1.31
  -2  10  -7    4.97    0.89
   2 -10   7    6.51    1.89
  -2 -10  -8    3.12    3.62
  -2  10  -8    0.59    1.57
  -2 -10  -9    4.13    3.58
  -2  10  -9   -2.29    3.00
   2 -11 -11    4.93    2.23
   2 -11 -11    4.82    2.76
   2  11 -11    0.19    2.53
   2  11 -10   -0.70    1.47
   2 -11 -10   -2.84    1.62
   2 -11 -10   -0.97    1.83
   2 -11  -9    1.14    1.22
   2 -11  -9    0.63    1.48
   2  11  -9   -0.82    2.22
   2 -11  -8    0.07    0.60
   2 -11  -8   -0.53    1.29
   2 -11  -7    1.50    1.16
   2 -11  -7   -0.23    0.92
  -2  11   6    7.04    2.30
   2 -11  -6    9.17    2.01
   2 -11  -5   61.16    4.65
  -2 -11   5   69.49    7.50
   2 -11  -4   14.53    1.90
   2  11  -4   15.03    1.95
  -2  11   4   17.24    2.99
  -2 -11   4   11.26    2.83
  -2 -11   4   18.31    2.59
   2  11  -3   14.91    1.52
  -2 -11   3   17.32    2.89
  -2  11   3   13.43    2.08
   2 -11  -3   13.41    1.50
  -2 -11   3   12.46    2.81
   2 -11  -2    3.19    0.66
   2  11  -2    4.02    0.76
  -2  11   2    3.05    0.85
  -2 -11   2    5.90    2.06
   2 -11  -1    7.99    1.05
  -2  11   1    7.65    1.00
   2  11  -1    8.12    1.12
  -2 -11   1    5.65    0.89
   2 -11   0  393.69   11.74
  -2 -11   0  404.68    6.99
  -2  11   0  411.99    7.04
   2  11   0  382.57    9.48
   2 -11   1    4.97    1.30
  -2 -11  -1    4.73    0.84
  -2  11  -1    3.99    0.91
   2  11   1    4.21    1.12
   2  11   2    5.12    1.84
   2 -11   2    7.79    1.46
  -2 -11  -2    4.19    1.18
   2  11   3   51.04    5.85
  -2 -11  -3   39.14    4.01
   2  11   4   39.62    5.74
  -2 -11  -4   32.37    4.16
  -2  11  -5    9.36    1.26
  -2 -11  -5   11.07    2.59
  -2 -11  -5   10.57    1.67
  -2 -11  -6    7.75    2.34
  -2  11  -6   10.03    1.14
   2 -11   6   11.61    2.83
  -2 -11  -6    9.22    1.60
  -2 -11  -7    0.39    0.48
  -2 -11  -7    0.09    0.88
   2 -11   7   -1.08    0.85
  -2  11  -8   -1.73    2.48
  -2 -11  -8    1.05    1.20
  -2 -11  -9    6.91    2.85
  -2  11  -9   12.83    4.61
   2  12 -11    4.47    2.73
   2 -12 -11    0.66    0.84
   2 -12 -11    1.18    2.06
   2 -12 -10    1.13    1.70
   2  12 -10    3.07    1.68
   2 -12 -10    3.73    2.58
   2  12  -9    3.35    2.65
   2 -12  -9    5.29    2.12
   2 -12  -9    3.32    1.73
   2 -12  -8   12.18    2.86
   2 -12  -8   13.00    3.94
   2 -12  -7    0.22    0.75
   2 -12  -7    0.13    1.38
   2 -12  -6   28.80    3.56
  -2  12   6   28.46    4.80
   2 -12  -5   20.20    2.61
  -2  12   5   18.63    3.69
   2 -12  -4    0.35    0.46
   2  12  -4    0.67    0.39
  -2 -12   4    0.40    0.59
  -2 -12   3   48.66    4.40
   2  12  -3   48.40    2.75
   2 -12  -3   44.01    2.69
  -2 -12   3   50.95    5.52
  -2  12   3   49.61    4.18
  -2 -12   2   67.91    5.78
   2 -12  -2   67.71    2.77
   2  12  -2   64.38    2.82
  -2  12   2   64.96    3.84
   2 -12  -1    1.46    0.56
  -2  12   1    0.65    0.43
  -2 -12   1    1.81    0.54
   2  12  -1    0.65    0.32
  -2  12   0 1069.03   11.96
  -2 -12   0 1086.39   11.73
   2  12   0 1083.22   16.32
   2 -12   0 1068.29   19.42
   2 -12   1    0.21    0.42
  -2  12  -1   -0.13    0.43
  -2 -12  -1   -0.27    0.61
   2  12   1    0.23    0.71
  -2 -12  -2   60.00    4.20
   2  12   2   62.26    5.89
   2 -12   2   61.28    4.20
   2  12   3    3.05    1.78
  -2 -12  -3    1.12    0.84
   2  12   4   62.05    7.38
  -2 -12  -4   54.31    5.16
  -2 -12  -5    4.26    1.01
  -2 -12  -5    4.61    1.51
  -2 -12  -6  152.80    6.91
   2 -12   6  137.09    9.24
  -2 -12  -6  152.40   10.35
  -2 -12  -7   17.46    2.41
   2 -12   7   19.31    3.92
  -2 -12  -7   15.30    3.87
  -2  12  -8    0.49    2.23
  -2 -12  -8    4.67    2.37
  -2  12  -9    0.96    3.24
  -2 -12  -9   -0.16    2.09
   2 -13 -11   -0.73    1.35
   2 -13 -10   -0.02    1.54
   2  13 -10   -1.18    2.89
   2 -13 -10   -0.93    1.89
   2 -13  -9    0.75    0.84
   2 -13  -9   -1.06    1.02
   2 -13  -8   -0.24    1.03
   2 -13  -8   -1.23    1.86
   2 -13  -7    0.26    0.83
  -2  13   6    2.63    1.74
   2 -13  -6    4.13    1.29
   2  13  -5    2.88    1.01
   2 -13  -5    2.74    1.04
  -2  13   5    2.82    1.78
  -2 -13   4   27.88    3.33
   2  13  -4   25.33    2.47
   2 -13  -4   28.17    2.60
  -2 -13   4   28.06    4.53
   2  13  -3   15.21    1.58
  -2  13   3   17.69    2.56
   2 -13  -3   17.29    1.72
  -2 -13   3   13.28    2.35
  -2 -13   3   13.58    2.94
   2 -13  -2   29.69    1.91
   2  13  -2   32.43    2.07
  -2 -13   2   32.74    4.15
  -2  13   2   28.07    2.58
  -2 -13   1   12.51    1.49
   2 -13  -1   12.42    1.55
  -2  13   1   10.25    1.38
   2  13  -1   10.38    1.50
  -2  13   0    5.54    1.10
   2  13   0    4.19    1.21
   2 -13   1   96.42    5.66
  -2  13  -1   93.19    4.36
   2  13   1   90.80    5.84
  -2 -13  -1   93.26    4.33
   2  13   2   25.93    3.86
  -2 -13  -2   21.10    2.53
   2 -13   2   20.96    2.49
  -2 -13  -3   33.47    3.64
   2  13   3   39.39    5.32
   2  13   4   46.34    6.43
  -2 -13  -4   33.51    4.15
  -2 -13  -5   12.95    3.07
  -2 -13  -6   41.51    3.78
  -2 -13  -6   48.41    5.87
   2 -13   6   34.71    4.74
  -2 -13  -7   54.12    6.80
   2 -13   7   53.29    6.50
  -2 -13  -7   56.44    4.50
  -2 -13  -8    0.34    1.03
  -2 -13  -9    0.56    0.95
  -2  13  -9    3.65    2.79
   2 -14 -10   -0.25    0.83
   2  14 -10    3.79    2.38
   2 -14 -10    2.95    1.71
   2 -14  -9    4.49    1.61
   2 -14  -9    3.32    1.73
   2 -14  -8    1.21    1.00
   2 -14  -8    0.18    0.82
   2 -14  -7    4.80    1.53
  -2  14   6    0.60    1.35
   2 -14  -6    0.75    1.19
   2  14  -5    5.52    1.43
   2 -14  -5    3.58    1.10
  -2  14   5    3.40    1.55
  -2 -14   4   22.96    3.07
   2  14  -4   21.17    2.24
  -2 -14   4   18.07    3.76
   2 -14  -4   22.48    2.32
   2  14  -3   84.43    3.73
  -2 -14   3   87.39    7.39
   2 -14  -3   79.59    3.61
  -2  14   3   79.29    5.50
  -2 -14   3   86.18    5.85
   2 -14  -2    7.56    1.09
  -2 -14   2    6.94    1.35
   2  14  -2    7.51    1.10
  -2  14   2    7.29    1.50
   2 -14  -1  805.95   11.54
  -2 -14   1  802.31   10.92
  -2  14   1  850.96   11.72
   2  14  -1  806.47   12.20
  -2  14   0   13.65    1.47
   2  14   0   10.29    1.72
  -2 -14   0   16.47    1.57
   2 -14   1  172.10    7.64
  -2 -14  -1  176.83    6.16
   2  14   1  182.45    8.40
  -2  14  -1  182.07    6.18
  -2 -14  -2   73.12    4.73
   2 -14   2   69.92    4.59
  -2 -14  -3   34.61    3.81
   2  14   3   37.29    5.27
  -2 -14  -4   27.40    3.70
  -2 -14  -5  434.54   16.27
   2 -14   6    4.61    2.05
  -2 -14  -6    1.69    0.66
  -2 -14  -6    3.63    1.59
  -2 -14  -7   32.51    5.35
  -2 -14  -7   27.28    3.25
  -2 -14  -8    8.79    3.03
  -2  14  -9    7.04    3.61
  -2 -14  -9   10.74    3.38
   2  15 -10    3.83    2.72
   2 -15 -10    1.17    1.91
   2 -15 -10    2.23    2.20
   2 -15  -9   -0.63    1.48
   2 -15  -9    0.60    1.44
   2 -15  -8    1.34    1.93
   2 -15  -8    2.94    1.63
   2 -15  -7    1.19    0.88
   2 -15  -6  155.31    8.17
  -2  15   6  158.93   12.13
   2  15  -5   62.39    4.55
   2 -15  -5   62.51    4.48
  -2  15   5   72.42    7.28
  -2 -15   5   64.41    4.99
  -2 -15   4   37.34    3.90
  -2 -15   4   35.43    5.17
   2 -15  -4   36.38    2.96
   2  15  -4   34.18    2.88
   2  15  -3   12.31    1.51
  -2 -15   3   13.20    2.27
   2 -15  -3   14.23    1.60
  -2 -15   3   11.65    2.69
  -2  15   2  223.21    7.78
  -2 -15   2  217.12    7.26
   2 -15  -2  231.19    5.71
   2  15  -2  230.32    6.02
  -2 -15   1    7.57    1.31
   2 -15  -1    6.99    1.31
  -2  15   1    5.10    1.19
   2  15  -1    5.43    1.25
   2  15   0  213.07    7.75
  -2  15   0  214.55    5.81
  -2 -15   0  204.79    5.66
   2 -15   1  142.33    7.02
   2  15   1  138.31    7.51
  -2 -15  -1  137.77    5.38
  -2  15  -2   24.13    2.71
   2 -15   2   25.26    2.78
  -2 -15  -2   25.33    2.73
   2  15   3    7.75    2.43
  -2 -15  -3    7.70    1.81
  -2 -15  -4   54.08    5.18
  -2 -15  -5    2.32    1.65
   2 -15   6   14.07    3.18
  -2 -15  -6   17.64    3.51
  -2 -15  -6   15.66    2.42
  -2 -15  -7   26.92    4.71
  -2 -15  -7   18.08    2.66
  -2 -15  -8   27.92    5.32
  -2  15  -9    4.07    3.61
  -2 -15  -9    2.61    2.38
   2  16 -10    3.95    1.77
   2 -16 -10    5.70    2.39
   2 -16 -10    3.49    2.24
   2 -16  -9    8.03    2.36
   2 -16  -9    1.51    1.74
   2 -16  -8   39.63    4.90
   2 -16  -8   34.09    6.12
   2 -16  -7   -0.20    0.86
   2 -16  -6   10.93    2.44
  -2 -16   5   34.08    3.74
  -2  16   5   37.34    5.38
   2  16  -5   36.39    3.47
   2 -16  -5   37.09    3.45
   2  16  -4   61.92    3.79
   2 -16  -4   60.58    3.77
  -2 -16   4   64.92    5.25
  -2 -16   4   59.49    6.72
   2 -16  -3    1.88    0.72
  -2 -16   3    3.84    1.80
  -2 -16   3    2.21    1.02
   2  16  -3    3.08    0.79
  -2  16   2   35.68    3.15
   2 -16  -2   35.23    2.34
   2  16  -2   34.03    2.45
  -2 -16   2   30.52    2.82
   2 -16  -1   41.79    2.80
  -2  16   1   38.61    2.67
   2  16  -1   39.80    2.94
  -2 -16   1   42.70    2.70
   2  16   0   34.56    3.23
  -2 -16   0   34.62    2.38
   2 -16   1   15.30    2.36
  -2 -16  -1   13.56    1.73
   2  16   1   14.81    2.60
  -2  16  -2   -0.15    0.36
   2 -16   2   -0.39    0.65
  -2  16  -3  110.97    6.54
  -2 -16  -3  112.71    6.62
   2  16   3  124.23    9.84
  -2 -16  -4   86.25    6.45
  -2 -16  -5   64.05    6.18
  -2 -16  -6   21.71    3.90
  -2 -16  -7   12.96    3.35
  -2 -16  -8    8.11    3.09
   2 -17 -10    2.82    2.01
   2 -17 -10   -0.91    1.28
   2 -17  -9    3.52    1.76
   2 -17  -9    0.22    1.48
   2 -17  -8    2.85    1.89
   2 -17  -8    3.59    1.70
   2 -17  -7   12.35    2.47
   2 -17  -6   16.05    2.53
   2 -17  -5    4.18    1.16
  -2 -17   5    3.75    1.38
  -2  17   5    2.41    2.02
   2  17  -5    3.04    1.05
  -2 -17   4   53.29    4.76
   2  17  -4   62.21    3.82
   2 -17  -4   53.11    3.57
   2 -17  -3    0.32    0.41
  -2 -17   3   -0.04    0.41
   2  17  -3   -0.54    0.29
   2 -17  -2   11.44    1.44
  -2 -17   2    9.56    1.67
   2  17  -2   10.53    1.48
  -2 -17   1   19.39    1.89
   2 -17  -1   17.46    1.85
   2  17  -1   20.19    2.15
  -2 -17   0    9.40    1.26
   2  17   0    9.57    1.76
   2 -17   0    8.01    1.54
   2  17   1    8.54    1.97
  -2 -17  -1    9.97    1.51
  -2  17  -1    9.52    1.45
   2 -17   1   11.10    2.07
   2 -17   2   18.37    2.42
  -2  17  -2   15.93    2.14
  -2 -17  -2   20.34    2.43
   2  17   2   18.51    3.35
  -2  17  -3   24.23    3.04
  -2 -17  -3   23.95    3.02
   2  17   3   25.01    4.50
  -2 -17  -4   -0.78    0.95
  -2 -17  -5    1.26    0.75
  -2 -17  -6    2.89    1.46
  -2 -17  -7    2.08    1.97
  -2 -17  -8    5.29    2.31
   2 -18 -10    3.57    1.79
   2 -18 -10    2.01    1.30
   2 -18  -9    2.25    1.85
   2 -18  -9   -0.74    1.13
   2 -18  -8   12.34    2.75
   2 -18  -7    4.37    1.49
   2 -18  -6    2.10    0.91
  -2 -18   5    7.28    1.74
  -2  18   5    6.31    2.30
   2  18  -5    8.48    1.64
   2 -18  -5    6.73    1.51
  -2 -18   4   -0.15    0.78
  -2  18   4    1.52    1.17
   2 -18  -4    0.78    0.69
   2  18  -4    0.47    0.50
  -2  18   3    0.03    0.83
   2 -18  -3    0.73    0.51
   2  18  -3    0.90    0.49
   2  18  -2    1.39    0.61
   2 -18  -2    2.10    0.72
  -2 -18   2    2.02    0.87
  -2 -18   1    7.20    1.22
   2 -18  -1    6.74    1.25
   2  18  -1    9.04    1.51
   2  18   0   38.01    3.60
   2 -18   0   35.04    3.31
  -2 -18   0   39.28    2.63
  -2  18  -1   30.05    2.58
   2  18   1   33.01    3.89
  -2 -18  -1   29.30    2.47
   2 -18   1   27.73    3.25
   2 -18   2    2.51    0.85
  -2  18  -2    1.25    0.66
   2  18   2    0.30    0.80
  -2 -18  -2    1.52    0.71
   2 -18   3   -0.20    0.53
   2  18   3   -0.99    1.50
  -2  18  -3   -0.74    0.73
  -2 -18  -3   -3.62    1.21
  -2 -18  -4   22.68    3.31
  -2 -18  -5   20.59    3.46
  -2 -18  -6    9.73    2.58
  -2 -18  -7    0.36    1.32
  -2 -18  -8    8.08    2.85
   2 -19 -10    2.74    1.48
   2 -19 -10    1.80    1.75
   2 -19  -9    0.44    0.80
   2 -19  -9    1.44    1.72
   2 -19  -8    9.30    2.56
   2 -19  -7   -0.27    0.87
   2 -19  -6    5.70    1.31
  -2 -19   5   23.15    3.08
  -2  19   5   25.95    4.71
   2 -19  -5   24.79    2.81
   2 -19  -4    7.41    1.44
  -2  19   4    7.64    2.10
   2  19  -4   10.45    1.64
  -2 -19   4    7.56    1.91
   2  19  -3    3.32    0.88
   2 -19  -3    2.97    0.90
  -2  19   3    4.76    1.59
  -2 -19   2    0.90    0.69
   2  19  -2    1.22    0.70
  -2  19   2    0.11    0.74
   2 -19  -2    0.92    0.52
   2 -19  -1   25.69    2.47
  -2 -19   1   29.56    2.49
  -2  19   1   31.11    2.78
   2  19  -1   28.37    2.73
  -2  19   0    9.33    1.44
   2  19   0    9.61    1.85
   2 -19   0    5.12    1.34
  -2 -19   0    7.15    1.23
  -2  19  -1   28.20    2.63
  -2 -19  -1   32.91    2.72
   2  19   1   27.05    3.59
  -2  19  -2   37.19    3.31
  -2 -19  -2   34.73    3.18
   2  19   2   29.32    4.19
   2 -19   2   31.48    3.30
  -2 -19  -3    6.51    1.56
   2 -19   3    5.44    1.23
  -2 -19  -4   11.55    2.31
  -2 -19  -5    1.16    0.97
  -2 -19  -6    4.67    1.69
  -2 -19  -7    2.16    1.29
  -2 -19  -8    3.60    2.21
   2 -20 -10    6.63    2.13
   2 -20 -10    5.08    2.88
   2 -20  -9   -1.31    1.57
   2 -20  -9   -0.72    1.68
   2 -20  -8   -0.17    1.18
   2 -20  -7    6.12    1.66
   2 -20  -6   10.66    2.07
  -2 -20   5    6.48    1.78
   2 -20  -5    5.18    1.34
  -2 -20   4    5.01    1.68
  -2  20   4    5.66    2.02
   2 -20  -4    4.60    1.15
   2  20  -4    5.60    1.22
   2 -20  -3    2.90    0.83
   2  20  -3    1.80    0.71
  -2  20   3    3.15    1.18
  -2  20   2    4.28    1.14
  -2 -20   2    3.46    1.02
   2  20  -2    5.70    1.12
   2 -20  -2    5.87    1.17
   2 -20  -1    3.53    1.04
  -2 -20   1    4.28    1.02
  -2  20   1    2.82    0.89
   2  20  -1    3.83    1.17
   2 -20   0   13.25    2.19
  -2  20   0   15.51    1.89
   2  20   0   13.20    2.23
  -2 -20   0   12.53    1.67
   2  20   1   17.72    3.05
  -2  20  -1   19.50    2.15
  -2 -20  -1   15.87    1.87
   2 -20   2   14.53    2.31
  -2  20  -2   12.49    2.01
  -2 -20  -2   14.36    2.24
   2  20   2   13.97    3.14
   2 -20   3   20.50    2.43
  -2 -20  -3   23.55    2.90
  -2 -20  -4   -1.14    1.24
  -2 -20  -5    2.36    0.99
  -2 -20  -6   -0.12    0.90
  -2 -20  -7    6.72    2.77
  -2 -20  -8    0.17    1.26
   2 -21 -10    3.38    1.70
   2 -21 -10   -3.47    2.26
   2 -21  -9   -0.25    1.07
   2 -21  -9   -1.38    1.42
   2 -21  -8    5.60    1.72
   2 -21  -7    1.31    0.90
   2 -21  -6   10.87    2.18
  -2 -21   5    4.01    1.55
   2 -21  -5    2.76    1.03
   2 -21  -4   44.25    3.47
   2  21  -4   44.43    3.49
  -2  21   4   34.62    4.80
  -2 -21   4   40.94    4.33
  -2  21   3    0.00    0.49
   2 -21  -3    2.66    0.90
   2  21  -3    2.27    0.73
  -2  21   2   12.07    2.12
   2 -21  -2   15.85    1.86
  -2 -21   2   15.97    2.32
   2  21  -2   14.25    1.89
   2 -21  -1    9.48    1.58
  -2 -21   1   10.14    1.53
  -2  21   1   12.92    1.97
   2  21  -1   13.86    2.02
   2 -21   0   96.75    5.78
  -2 -21   0   98.83    4.58
  -2  21   0  104.07    4.97
   2  21   0   97.75    6.18
  -2 -21  -1    2.64    1.22
   2  21   1    3.09    1.36
  -2  21  -1    1.94    0.86
   2 -21   2  214.15    8.82
  -2  21  -2  226.40    8.10
  -2 -21  -2  218.77    8.09
   2  21   2  237.36   12.41
  -2 -21  -3   17.95    2.53
   2 -21   3   16.56    2.17
  -2 -21  -4   21.18    3.05
  -2 -21  -5   16.85    3.09
  -2 -21  -6    3.49    1.60
  -2 -21  -7    4.99    1.83
  -2 -21  -8   -0.63    1.47
   2 -22  -9   -0.09    1.09
   2 -22  -9   -0.01    0.91
   2 -22  -8    7.53    1.99
   2 -22  -7    1.51    0.88
   2 -22  -6    1.84    0.87
  -2 -22   5   25.11    3.49
   2 -22  -5   15.82    2.23
   2 -22  -4   10.67    1.75
  -2 -22   4    9.03    2.18
   2 -22  -3   39.47    2.99
   2  22  -3   39.95    3.15
  -2  22   3   44.44    4.90
  -2  22   2   21.20    2.82
   2  22  -2   24.28    2.53
  -2 -22   2   25.06    2.98
   2 -22  -2   26.83    2.45
  -2 -22   1   20.53    2.27
  -2  22   1   22.31    2.54
   2 -22  -1   21.33    2.44
   2  22  -1   21.95    2.63
   2 -22   0    5.24    1.51
  -2  22   0    6.95    1.46
   2  22   0    6.61    1.82
  -2 -22   0    5.64    1.22
   2  22   1   55.67    5.49
  -2 -22  -1   54.98    3.60
  -2  22  -1   51.89    3.62
   2 -22   2    0.03    0.88
  -2 -22  -2    1.60    1.11
   2 -22   3    0.74    0.67
  -2 -22  -3    0.34    0.72
  -2 -22  -4   49.38    4.83
  -2 -22  -5   12.92    2.67
  -2 -22  -6    0.62    0.87
  -2 -22  -7    4.82    2.24
  -2 -22  -8    2.55    1.74
   2 -23  -9   -0.86    0.72
   2 -23  -9    4.10    2.50
   2 -23  -8   -0.13    0.87
   2 -23  -7   17.16    2.88
   2 -23  -6    2.96    1.15
  -2 -23   5    6.88    1.87
   2 -23  -5    4.25    1.39
  -2 -23   4   64.82    5.58
   2 -23  -4   70.98    4.34
   2  23  -3   14.48    2.06
   2 -23  -3   15.00    1.93
  -2  23   3   11.99    2.57
  -2  23   2   -0.95    1.02
  -2 -23   2    0.09    0.55
   2  23  -2    0.36    0.70
   2 -23  -2    0.34    0.62
   2 -23  -1   10.06    1.84
  -2 -23   1    8.97    1.73
  -2  23   1   10.13    1.83
   2  23  -1    9.37    1.93
   2 -23   0   33.18    3.55
  -2  23   0   37.98    3.19
  -2 -23   0   33.00    2.80
   2  23   0   32.80    3.83
  -2 -23  -1  198.67    6.94
   2 -23   2  169.93    8.12
  -2 -23  -2  175.12    7.28
   2 -23   3   22.26    2.61
  -2 -23  -3   25.12    3.03
  -2 -23  -4   20.09    3.04
  -2 -23  -5   13.16    2.76
  -2 -23  -6    4.89    1.98
  -2 -23  -7    2.20    1.42
   2 -24  -9   20.92    3.59
   2 -24  -8    1.17    1.13
   2 -24  -7   -0.36    0.80
   2 -24  -6    3.97    1.37
   2 -24  -5    2.47    1.11
  -2 -24   5    0.71    1.09
   2 -24  -4   17.77    2.35
  -2 -24   4   12.88    2.49
   2 -24  -3   19.43    2.31
   2 -24  -2   21.46    2.38
  -2  24   2   14.49    2.52
   2  24  -2   16.56    2.27
  -2 -24   2   17.50    2.58
   2 -24  -1  151.78    6.83
  -2  24   1  158.84    7.22
  -2 -24   1  140.32    6.30
   2  24  -1  147.69    7.24
  -2 -24   0   15.34    1.93
   2 -24   0   13.11    2.31
  -2  24   0   16.49    2.17
  -2 -24  -1   25.89    2.87
   2 -24   2    0.30    1.03
  -2 -24  -2    1.11    0.85
   2 -24   3   88.18    5.27
  -2 -24  -3   94.46    5.82
  -2 -24  -4    4.12    1.31
  -2 -24  -5   18.79    3.11
  -2 -24  -6   -0.74    1.47
  -2 -24  -7    3.29    1.66
   2 -25  -9    1.57    1.26
   2 -25  -8    4.29    1.60
   2 -25  -7    0.53    0.97
   2 -25  -6    1.46    1.04
  -2 -25   5   67.44    5.56
   2 -25  -5   69.84    4.78
  -2 -25   4   12.46    2.64
   2 -25  -4   13.90    2.00
   2 -25  -3   89.42    4.79
   2 -25  -2   49.12    3.68
  -2 -25   2   47.23    4.42
   2 -25  -1   14.23    2.31
  -2 -25   1   12.86    2.21
   2 -25   0   -1.34    0.86
  -2 -25   0    1.53    0.69
  -2 -25  -1  315.98    8.96
   2 -25   2    2.26    0.85
  -2 -25  -2    1.67    1.00
   2 -25   3  139.32    6.78
  -2 -25  -3  155.56    7.72
  -2 -25  -4    2.47    1.11
  -2 -25  -5    0.77    0.52
  -2 -25  -6   -4.03    1.67
  -2 -25  -7   -4.51    1.87
   2 -26  -9    1.12    1.11
   2 -26  -8    1.53    1.34
   2 -26  -7    0.27    0.83
   2 -26  -6    0.55    0.53
  -2 -26   5    9.26    2.23
   2 -26  -5    9.23    1.85
   2 -26  -4    3.69    1.28
  -2 -26   4    2.83    1.94
   2 -26  -3    4.88    1.28
   2 -26  -2   41.36    3.44
  -2 -26   2   40.64    4.26
   2 -26  -1  111.25    6.22
  -2 -26   1  106.59    5.92
   2 -26   0   13.01    2.37
  -2 -26   0   13.31    1.98
  -2 -26  -1   72.08    4.38
   2 -26   2    2.17    1.24
  -2 -26  -2    0.50    0.51
   2 -26   3   24.70    2.92
  -2 -26  -3   33.17    3.45
  -2 -26  -4    1.18    1.02
  -2 -26  -5    4.64    1.79
  -2 -26  -6    0.18    0.94
  -2 -26  -7   -1.19    1.13
   2 -27  -9    0.33    1.01
   2 -27  -8    3.49    1.58
   2 -27  -7    3.99    1.60
   2 -27  -6    0.33    0.55
  -2 -27   5    0.77    1.16
   2 -27  -5    1.25    0.93
   2 -27  -4  101.89    5.48
  -2 -27   4   96.28    7.12
   2 -27  -3    4.40    1.25
  -2 -27   2    2.62    1.15
   2 -27  -2    3.84    1.31
   2 -27  -1    4.32    1.20
  -2 -27   1    3.71    1.20
   2 -27   0   -1.19    0.86
  -2 -27   0    0.21    0.42
  -2 -27  -1   30.62    2.96
   2 -27   2    1.08    1.05
  -2 -27  -2    0.08    0.57
  -2 -27  -3   15.53    2.53
   2 -27   3    9.17    1.75
  -2 -27  -4   -0.10    0.68
  -2 -27  -5   -1.09    0.84
  -2 -27  -6    0.62    0.95
  -2 -27  -7   -3.31    1.58
   2 -28  -8    1.19    1.35
   2 -28  -7    2.01    1.21
   2 -28  -6    0.29    0.55
  -2 -28   5    6.23    1.82
   2 -28  -5    6.45    1.54
  -2 -28   4    0.71    1.12
   2 -28  -4    1.59    0.81
   2 -28  -3    6.42    1.44
  -2 -28   2   68.13    5.64
   2 -28  -2   60.07    4.40
   2 -28  -1    0.03    0.89
  -2 -28   1   -0.15    0.57
   2 -28   0    1.04    0.47
  -2 -28   0    1.67    0.70
  -2 -28  -1    5.42    1.34
   2 -28   2   20.57    3.07
  -2 -28  -2   25.62    2.89
   2 -28   3    0.13    0.64
  -2 -28  -3    1.27    0.90
  -2 -28  -4   10.01    2.06
  -2 -28  -5    0.80    0.88
  -2 -28  -6    0.23    0.79
  -2 -28  -7    1.30    1.52
   2 -29  -8    1.95    1.41
   2 -29  -7   14.76    2.65
   2 -29  -6    1.32    0.87
   2 -29  -5   22.35    2.81
  -2 -29   5   22.35    3.31
  -2 -29   4    1.28    1.12
   2 -29  -4    1.30    0.95
   2 -29  -3   62.10    4.39
  -2 -29   2    2.00    1.10
   2 -29  -2    0.76    0.57
   2 -29  -1   10.64    2.23
  -2 -29   1   11.80    2.17
   2 -29   0   -1.57    1.00
  -2 -29   0    0.36    0.40
  -2 -29  -1   31.57    3.16
  -2 -29  -2    4.54    1.39
  -2 -29  -3   26.67    3.19
  -2 -29  -4    1.46    1.00
  -2 -29  -5    6.84    1.99
  -2 -29  -6    3.38    1.13
   2 -30  -8    4.67    1.51
   2 -30  -7    1.90    1.23
   2 -30  -6    2.99    1.35
  -2 -30   5    0.09    0.72
   2 -30  -5    3.30    1.38
   2 -30  -4   15.49    2.28
   2 -30  -3   55.80    4.28
  -2 -30   2    0.17    0.95
   2 -30  -2    1.57    0.88
  -2 -30   1    5.99    1.60
   2 -30  -1    9.68    2.07
   2 -30   0   -0.21    0.83
  -2 -30   0    0.51    0.44
  -2 -30  -1    8.25    1.74
  -2 -30  -2   24.63    2.92
  -2 -30  -3    0.20    0.58
  -2 -30  -4    2.59    1.14
  -2 -30  -5    3.08    1.61
  -2 -30  -6   -0.76    0.58
   2 -31  -8   -0.54    0.69
   2 -31  -7    2.06    1.11
   2 -31  -6   12.21    2.28
   2 -31  -5   30.12    3.35
   2 -31  -4    3.18    1.28
   2 -31  -3    3.87    1.47
   2 -31  -2    1.32    0.76
  -2 -31   2    2.37    1.23
   2 -31  -1    7.56    1.83
  -2 -31   1    9.71    2.06
  -2 -31   0    3.02    1.13
   2 -31   0    1.90    1.06
  -2 -31  -1   15.52    2.44
  -2 -31  -2   13.50    2.27
  -2 -31  -3    9.51    1.94
  -2 -31  -4    6.32    1.63
  -2 -31  -5    1.07    0.77
  -2 -31  -6    2.15    1.21
   2 -32  -7    1.80    1.04
   2 -32  -6    0.44    0.95
   2 -32  -5    1.63    0.88
   2 -32  -4    0.82    0.88
   2 -32  -3    2.64    1.01
  -2 -32   2   -0.92    1.11
   2 -32  -2   -0.24    0.90
   2 -32  -1    1.82    1.07
  -2 -32   1    0.23    0.56
  -2 -32   0    2.89    1.17
  -2 -32  -1    3.21    1.13
  -2 -32  -2    2.95    1.32
  -2 -32  -3    1.19    1.11
  -2 -32  -4    1.42    1.07
  -2 -32  -5    4.55    1.73
   2 -33  -7    2.99    1.45
   2 -33  -6    8.24    2.03
   2 -33  -5    1.12    1.01
   2 -33  -4    6.20    1.70
   2 -33  -3    2.09    0.82
  -2 -33   2    0.13    1.03
   2 -33  -2    0.08    0.49
   2 -33  -1    0.24    0.81
  -2 -33   1    0.39    0.61
  -2 -33   0    3.63    1.34
  -2 -33  -1    0.86    0.82
  -2 -33  -2    8.82    1.88
  -2 -33  -3    1.19    0.64
  -2 -33  -4    0.00    0.80
  -2 -33  -5    3.24    1.37
   2 -34  -7    1.73    1.08
   2 -34  -6    2.96    1.36
   2 -34  -5    1.05    0.79
   2 -34  -4    1.99    1.18
   2 -34  -3   -0.03    0.52
  -2 -34   2   14.49    3.04
   2 -34  -2   15.45    2.76
  -2 -34   1    1.55    0.61
   2 -34  -1    0.90    0.67
  -2 -34   0    1.22    0.98
  -2 -34  -1    1.73    0.99
  -2 -34  -2    1.44    1.01
  -2 -34  -3    5.06    1.47
  -2 -34  -4    0.62    0.60
  -2 -34  -5    1.21    1.20
   2 -35  -6    7.25    1.87
   2 -35  -5   14.69    2.54
   2 -35  -4    6.81    1.79
   2 -35  -3    0.43    0.48
   2 -35  -2    1.88    0.86
   2 -35  -1    0.61    0.70
  -2 -35   1   -3.39    1.46
  -2 -35   0    1.44    1.05
  -2 -35  -1    1.42    0.86
  -2 -35  -2    4.93    1.52
  -2 -35  -3    2.50    1.15
  -2 -35  -4    1.12    0.89
   2 -36  -6    5.89    1.79
   2 -36  -5    6.52    1.85
   2 -36  -4    1.97    1.14
   2 -36  -3    2.78    1.40
   2 -36  -2    0.00    0.60
   2 -36  -1    0.30    1.08
  -2 -36   1    0.07    1.00
  -2 -36   0    1.08    0.88
  -2 -36  -1    0.14    0.89
  -2 -36  -2    3.29    1.23
  -2 -36  -3    0.66    0.72
  -2 -36  -4    0.22    0.69
   2 -37  -5    2.35    1.05
   2 -37  -4    0.05    0.53
   2 -37  -3    1.47    0.89
   2 -37  -2    1.96    1.40
   2 -37  -1    2.51    1.11
  -2 -37   1    3.11    1.68
  -2 -37   0    6.16    1.92
  -2 -37  -1    0.64    0.63
  -2 -37  -2   19.30    3.01
  -2 -37  -3    1.82    1.28
  -2 -37  -4    3.18    1.49
   2 -38  -5    0.73    0.80
   2 -38  -4    0.91    1.02
   2 -38  -3    0.77    0.63
   2 -38  -2   -0.53    1.09
   2 -38  -1   32.14    4.66
  -2 -38   1   26.24    4.21
  -2 -38   0    3.84    1.67
  -2 -38  -1    5.10    1.42
  -2 -38  -2   -0.67    0.61
  -2 -38  -3   -0.18    0.46
   2 -39  -4    1.61    1.18
   2 -39  -3    0.63    1.06
   2 -39  -2    7.73    2.12
   2 -39  -1    1.85    1.33
  -2 -39   1   -0.68    1.01
  -2 -39   0   23.37    3.72
  -2 -39  -1    0.07    0.68
  -2 -39  -2   14.41    2.80
  -2 -39  -3    1.36    1.22
   2 -40  -4   -0.06    0.55
   2 -40  -3    1.58    0.82
   2 -40  -2    2.34    1.30
   2 -40  -1   -3.15    1.62
  -2 -40   1    0.35    0.75
  -2 -40   0   33.24    4.48
  -2 -40  -1   -0.75    0.56
  -2 -40  -2    1.27    0.92
   2 -41  -3   -5.40    1.89
   2 -41  -2    0.66    0.77
   2 -41  -1    1.61    1.13
  -2 -41   1    4.15    2.11
  -2 -41   0   -2.38    1.34
  -2 -41  -1   -0.80    0.82
   3   0 -10    6.77    3.66
   3   0  -9   -1.17    2.19
   3   0  -9   -0.99    1.68
   3   0  -8  101.57    8.81
   3   0  -8   99.96   11.13
   3   0  -7   -0.60    1.28
   3   0  -7   -0.89    1.72
   3   0  -6  404.06   16.64
   3   0  -6  403.97   14.04
   3   0  -6  425.47   20.42
   3   0  -5    1.31    0.98
   3   0  -5   -0.01    0.70
   3   0  -5   -1.68    1.36
   3   0  -4  121.23    8.47
   3   0  -4  130.58    9.95
   3   0  -3   -0.13    1.04
   3   0  -3   -0.01    0.11
   3   0  -3   -0.57    1.32
   3   0  -2   30.75    4.21
  -3   0   2   35.09    4.20
  -3   0   1   -0.37    0.69
   3   0  -1    0.34    0.57
  -3   0   0    4.05    1.68
  -3   0   0    4.32    0.93
   3   0   0    3.16    0.85
  -3   0  -1   -0.12    0.48
  -3   0  -1   -0.14    0.41
   3   0   1    0.06    0.35
  -3   0  -2    0.53    0.93
  -3   0  -2   -0.05    0.81
   3   0   2    0.06    0.10
  -3   0  -3    0.17    1.04
  -3   0  -4    1.43    1.09
  -3   0  -5   -0.45    2.00
  -3   0  -6    7.08    3.35
  -3   0  -7   -3.15    3.14
  -3   0  -8    5.48    3.74
  -3   0  -9    1.72    1.80
   3  -1 -11    3.02    1.40
   3  -1 -10   16.25    5.24
   3   1 -10   19.34    4.71
   3  -1  -9    2.76    2.65
   3   1  -9    3.85    1.94
   3   1  -9    5.98    2.87
   3  -1  -8   42.90    7.20
   3   1  -8   35.66    6.82
   3  -1  -8   40.35    5.40
   3   1  -8   35.79    5.37
   3   1  -7    0.71    1.38
   3  -1  -7    1.29    0.85
   3   1  -7   -0.01    0.79
   3  -1  -7    0.56    0.93
   3  -1  -6    2.78    1.80
   3   1  -6    2.59    1.42
   3   1  -6    7.21    2.17
   3  -1  -6    3.60    1.42
   3  -1  -6    3.55    3.62
   3   1  -6    2.61    2.06
   3  -1  -5   14.21    3.10
   3   1  -5   15.15    3.23
   3   1  -5   14.23    2.18
   3  -1  -5   15.90    3.73
   3   1  -5   20.43    4.11
   3   1  -4   12.63    2.70
   3  -1  -4   13.14    2.85
   3   1  -4   12.52    1.71
   3  -1  -4   10.83    1.38
   3  -1  -4   11.92    3.06
   3   1  -4   13.84    2.99
   3   1  -3   27.88    3.88
   3   1  -3   25.79    0.99
   3   1  -3   25.33    1.29
   3   1  -3   30.35    4.42
   3  -1  -3   27.05    3.83
   3  -1  -3   25.29    0.99
   3  -1  -3   27.69    4.29
  -3  -1   3   29.04    3.92
  -3   1   2  259.72   11.13
  -3  -1   2  247.31   11.10
   3  -1  -2  256.95   11.78
   3   1  -2  253.77   11.60
  -3   1   1   14.00    2.69
  -3  -1   1   14.58    2.66
   3  -1  -1   16.66    2.76
   3   1  -1   18.26    2.78
  -3   1   0   16.24    2.73
  -3   1   0   15.88    1.71
  -3  -1   0   14.76    2.72
   3  -1   0   15.84    2.32
   3   1   0   12.92    2.01
  -3   1  -1   39.60    4.24
  -3  -1  -1   41.96    4.39
  -3  -1  -1   41.22    3.57
  -3   1  -1   41.45    3.69
   3   1   1   44.66    3.02
  -3  -1  -2   33.77    3.80
  -3   1  -2   37.56    4.14
  -3   1  -2   32.98    3.88
   3  -1   2   34.65    2.21
  -3  -1  -3   81.43    6.85
  -3   1  -3   73.51    6.60
  -3  -1  -4  160.15   10.71
  -3   1  -4  156.89   10.79
  -3  -1  -5  126.21   10.46
  -3   1  -5  122.62   10.49
  -3  -1  -6   32.77    5.64
  -3   1  -6   45.14    6.83
  -3  -1  -7    6.85    2.16
  -3   1  -7    8.20    3.38
  -3  -1  -8    0.90    2.53
  -3   1  -8    4.65    3.12
  -3  -1  -9   56.55    9.70
  -3   1  -9    1.08    1.69
   3  -2 -11    5.21    2.82
   3  -2 -10    2.39    1.77
   3   2 -10    2.87    2.48
   3  -2  -9    7.93    3.29
   3   2  -9    4.70    2.14
   3   2  -9   10.55    4.48
   3   2  -8   21.92    5.00
   3   2  -8   18.55    3.85
   3  -2  -8   24.84    5.45
   3   2  -7   35.29    4.79
   3   2  -7   44.09    6.93
   3  -2  -7   39.54    6.49
   3   2  -6   74.66    7.09
   3  -2  -6   68.32    8.17
   3   2  -6   74.50    8.57
   3   2  -6   69.11    5.96
   3  -2  -5   84.34    7.51
   3   2  -5   86.30    7.27
   3   2  -5   75.49    5.35
   3  -2  -5   85.29    8.67
   3   2  -5   75.45    8.09
   3  -2  -5   83.34    4.90
   3  -2  -4    0.60    0.35
   3  -2  -4    0.88    0.65
   3   2  -4    0.79    0.59
   3  -2  -4   -0.97    1.20
   3   2  -4    0.86    0.78
  -3  -2   3   15.35    2.88
   3  -2  -3   15.69    3.06
   3   2  -3   14.19    0.70
   3   2  -3   12.08    2.57
   3  -2  -3   13.63    0.73
   3  -2  -3    8.42    2.24
   3   2  -3   16.41    3.26
  -3  -2   2   41.21    4.52
   3  -2  -2   41.57    4.74
   3   2  -2   31.33    4.00
  -3   2   2   38.26    4.34
  -3  -2   1   10.47    2.26
  -3   2   1   10.79    2.20
   3   2  -1    9.48    1.98
  -3   2   0  205.40    9.61
  -3  -2   0  211.62    9.98
  -3   2   0  190.39    6.13
  -3  -2   0  197.49    5.25
   3   2   0  202.16    7.86
  -3   2  -1   76.84    5.84
  -3  -2  -1   80.35    6.14
  -3  -2  -1   79.28    4.88
  -3   2  -1   72.34    4.93
   3   2   1   76.28    3.81
  -3   2  -2    0.25    0.53
  -3  -2  -2   -0.89    0.71
  -3   2  -2    0.20    0.69
  -3  -2  -3    1.59    0.58
  -3   2  -3    2.26    0.91
  -3  -2  -4    6.59    2.14
  -3   2  -4    4.65    1.74
  -3  -2  -5   -0.08    1.28
  -3   2  -5   -0.04    1.82
  -3  -2  -6    8.14    2.56
  -3   2  -6    4.00    2.23
  -3  -2  -7  203.49   15.49
  -3   2  -7  221.27   16.74
  -3  -2  -8   -1.49    2.27
  -3   2  -8   -1.06    1.96
  -3  -2  -9    4.52    2.37
  -3   2  -9    4.58    3.20
   3   3 -11    4.42    2.72
   3  -3 -11    3.43    2.07
   3  -3 -10    1.67    2.17
   3   3 -10    4.73    2.72
   3  -3 -10    0.28    0.99
   3  -3  -9   39.83    7.67
   3   3  -9   33.93    5.64
   3  -3  -9   43.50    5.63
   3   3  -8   -3.02    2.06
   3   3  -8    0.49    1.53
   3   3  -7    9.77    3.42
   3   3  -7    6.98    2.18
   3  -3  -7    7.56    2.88
   3   3  -6   68.98    6.92
   3   3  -6   75.79    6.40
   3  -3  -6   87.49    9.48
   3   3  -6   94.07    9.57
   3  -3  -6   68.86    5.29
   3   3  -5    5.58    2.47
   3   3  -5    4.56    1.79
   3  -3  -5    8.92    2.62
   3   3  -5    6.83    1.68
   3  -3  -5   10.00    3.02
   3  -3  -5    7.98    1.53
   3  -3  -4    0.39    0.70
   3   3  -4    0.58    0.79
   3   3  -4    0.39    0.46
   3  -3  -4   -0.32    1.24
   3  -3  -4    0.14    0.25
   3   3  -4    0.47    1.15
  -3  -3   3   48.78    4.98
   3   3  -3   44.32    1.32
   3  -3  -3   47.64    5.20
   3   3  -3   43.75    2.41
   3  -3  -3   40.07    1.30
   3  -3  -3   51.76    5.80
   3   3  -3   38.63    4.96
   3   3  -3   40.51    4.62
  -3  -3   2   16.83    2.90
   3   3  -2   14.75    2.72
  -3   3   1   34.22    4.01
  -3  -3   1   33.45    4.05
   3  -3  -1   30.17    3.87
   3   3  -1   32.86    3.67
  -3  -3   0  147.75    8.49
  -3   3   0  145.60    8.14
  -3  -3   0  135.59    4.29
   3   3   0  136.86    6.43
  -3   3  -1    0.36    0.67
  -3   3  -2    7.10    1.77
  -3  -3  -2    5.60    1.46
  -3   3  -2    4.09    1.57
  -3   3  -3   37.84    4.16
  -3  -3  -3   37.95    4.56
  -3   3  -3   35.86    4.63
  -3   3  -4   18.29    2.91
  -3  -3  -4   10.95    2.70
  -3   3  -4   15.26    3.35
  -3   3  -5  171.60   12.54
  -3  -3  -5  171.08   11.92
  -3  -3  -6  147.94   12.16
  -3   3  -6  153.82   13.09
  -3   3  -7   48.55    8.13
  -3  -3  -7   43.85    7.04
  -3  -3  -8   -0.50    1.62
  -3   3  -8   -0.59    1.23
  -3  -3  -9   -3.49    2.51
  -3   3  -9    0.95    2.20
   3   4 -11    1.64    2.39
   3  -4 -11    1.36    1.75
   3  -4 -10   -1.04    1.23
   3   4 -10   -1.16    1.49
   3  -4 -10    1.72    1.48
   3  -4  -9   25.03    4.42
   3   4  -9   15.76    4.07
   3  -4  -9   23.57    5.75
   3  -4  -8   -0.97    1.00
   3   4  -8   -3.29    1.74
   3   4  -8   -0.12    1.81
   3  -4  -8    0.11    1.12
   3   4  -7   19.47    4.35
   3   4  -7   13.00    3.02
   3  -4  -7   19.94    3.05
   3   4  -7   18.59    3.45
   3  -4  -7   19.50    4.96
   3   4  -6   12.37    2.99
   3   4  -6   15.51    3.93
   3  -4  -6   12.88    2.31
   3   4  -6   11.23    2.40
   3  -4  -6   17.13    4.21
   3  -4  -5   27.26    4.29
   3   4  -5   23.24    3.68
   3   4  -5   24.52    3.17
   3  -4  -5   22.33    2.45
   3   4  -5   21.65    4.18
   3  -4  -5   31.59    5.25
   3  -4  -4   20.92    1.77
   3   4  -4   17.31    3.55
   3  -4  -4   27.90    4.17
   3   4  -4   21.73    3.45
   3   4  -4   19.80    2.37
   3  -4  -4   22.89    4.24
   3   4  -3   19.92    3.54
  -3  -4   3   23.77    3.56
   3   4  -3   21.59    1.01
   3   4  -3   19.79    3.25
   3  -4  -3   20.57    3.36
   3  -4  -3   21.72    1.03
  -3  -4   2   57.70    5.42
   3   4  -2   63.98    5.68
   3  -4  -1    8.89    2.16
  -3  -4   1    6.65    1.84
  -3  -4   1    8.93    0.57
   3   4  -1    8.35    1.01
  -3   4   1    9.35    0.61
  -3   4   1    9.46    2.21
   3   4  -1    8.45    1.78
  -3   4   0  135.08    7.78
  -3  -4   0  143.73    8.41
   3  -4   0  135.95    8.06
   3   4   0  134.47    6.15
  -3  -4   0  126.71    4.07
  -3   4  -1   49.16    4.61
  -3  -4  -1   46.54    3.42
  -3   4  -2   13.41    2.50
  -3  -4  -2   13.07    2.30
  -3   4  -3   91.33    6.44
  -3  -4  -3   97.51    7.27
  -3   4  -3   91.99    7.61
  -3   4  -4    0.86    0.76
  -3  -4  -4    0.20    0.60
  -3   4  -4    0.06    1.58
   3  -4   4    1.00    0.38
  -3   4  -5    8.19    2.09
  -3  -4  -5    7.78    2.57
  -3   4  -5   11.07    3.18
  -3  -4  -6   -0.84    1.25
  -3   4  -6   -1.71    2.32
  -3  -4  -7   19.98    4.86
  -3   4  -7   28.02    5.86
  -3  -4  -8   -1.70    1.53
  -3   4  -8    1.97    2.13
  -3  -4  -9   18.27    5.10
  -3   4  -9   14.36    4.90
   3  -5 -11    1.54    1.76
   3   5 -11    1.50    2.48
   3  -5 -10    2.12    1.87
   3  -5 -10    2.04    1.29
   3   5 -10    2.82    2.59
   3   5  -9   11.52    3.18
   3  -5  -9   12.51    3.15
   3  -5  -9   19.73    5.49
   3   5  -8    3.13    1.46
   3  -5  -8    6.64    1.92
   3  -5  -8    5.98    2.78
   3   5  -7    8.73    2.44
   3   5  -7    5.04    1.97
   3  -5  -7   11.16    2.42
   3   5  -7    6.30    2.05
   3   5  -6    0.96    1.70
   3   5  -6    0.57    1.06
   3  -5  -6    1.36    0.72
   3  -5  -6    0.08    1.66
   3   5  -6    1.49    0.70
   3   5  -5    3.19    1.59
   3  -5  -5    3.12    0.85
   3   5  -5    6.70    2.22
   3  -5  -5    4.29    1.60
   3   5  -5    5.81    1.60
   3  -5  -5    6.01    1.93
   3  -5  -4   -2.34    1.32
   3   5  -4   -0.56    0.80
   3   5  -4    0.08    0.30
   3  -5  -4   -0.44    0.38
   3  -5  -4   -0.25    1.10
   3   5  -4   -1.01    1.02
   3   5  -3   16.67    3.11
  -3  -5   3   18.10    3.07
   3   5  -3   16.32    0.95
   3  -5  -3   19.08    1.03
   3  -5  -3   16.97    3.12
  -3  -5   2   45.15    4.80
  -3   5   2   44.00    2.16
   3   5  -2   46.71    1.83
   3   5  -2   45.14    4.73
  -3  -5   1   46.94    4.85
  -3  -5   1   56.36    1.59
   3   5  -1   52.33    2.82
  -3   5   1   57.30    1.66
   3   5  -1   54.82    4.62
   3  -5  -1   58.54    5.46
  -3   5   1   57.23    5.09
  -3  -5   0  102.02    3.60
  -3   5   0   94.03    6.52
   3  -5   0   98.46    6.84
  -3  -5   0  105.64    7.14
  -3   5   0   96.76    3.49
   3   5   0  106.67    5.31
  -3   5  -1   18.51    2.88
  -3  -5  -1   14.48    1.87
  -3   5  -2   55.42    4.88
  -3   5  -3   -0.21    0.60
  -3  -5  -3   -0.35    1.18
  -3   5  -4    0.87    0.44
  -3  -5  -4   -0.27    1.11
  -3   5  -4    0.76    1.42
   3  -5   4    1.35    0.53
  -3   5  -5   12.51    2.41
  -3  -5  -5   10.96    2.78
  -3   5  -5    7.62    2.25
   3  -5   5   13.78    1.80
  -3   5  -6   19.79    3.14
  -3  -5  -6   18.14    4.20
  -3   5  -6   22.57    4.97
  -3   5  -7    7.12    1.97
  -3  -5  -7    4.08    1.48
  -3   5  -7    6.19    2.56
  -3   5  -8    6.70    4.02
  -3  -5  -8    5.52    2.88
   3   6 -11    0.25    1.55
   3  -6 -11    0.46    1.01
   3  -6 -10   -3.58    2.46
   3  -6 -10   -2.65    1.64
   3   6 -10    2.56    2.36
   3  -6  -9    0.75    0.98
   3   6  -9    2.66    1.24
   3  -6  -9    0.89    2.22
   3  -6  -8    4.04    1.44
   3   6  -8    4.71    1.95
   3  -6  -8    6.97    3.47
   3   6  -7    2.59    1.73
   3   6  -7   -0.63    1.15
   3  -6  -7    0.57    0.86
   3  -6  -7    1.46    0.95
   3   6  -6    3.08    1.81
   3  -6  -6    1.05    0.55
   3   6  -6    0.97    0.71
   3  -6  -6   -0.25    1.38
   3   6  -6   -0.73    1.38
   3  -6  -5   31.08    4.61
   3  -6  -5   32.48    2.91
   3   6  -5   31.88    5.06
   3  -6  -5   34.74    5.48
   3   6  -5   30.36    4.19
   3  -6  -4   33.25    4.74
   3   6  -4   34.24    4.36
   3   6  -4   34.99    2.25
   3   6  -4   33.31    4.91
  -3  -6   4   29.87    4.81
   3  -6  -4   33.09    2.18
  -3  -6   4   31.21    4.14
   3   6  -3    7.53    2.31
   3  -6  -3    8.31    2.44
  -3  -6   3    6.65    2.09
   3   6  -3    9.42    0.82
   3  -6  -3   10.79    0.87
  -3   6   3    5.01    1.05
  -3  -6   3    6.08    2.19
   3   6  -2   15.39    2.71
   3   6  -2   15.90    1.20
  -3  -6   2   12.43    2.61
  -3  -6   2   18.46    3.19
   3  -6  -1   62.52    5.65
  -3  -6   1   68.56    5.93
  -3  -6   1   67.88    1.93
   3   6  -1   63.31    3.34
  -3   6   1   68.97    2.02
  -3  -6   1   57.29    5.01
   3  -6   0  366.40   13.23
  -3   6   0  330.23   12.07
   3   6   0  332.08    9.71
  -3   6   0  340.25    6.54
  -3  -6   0  339.83    6.55
  -3   6  -1   16.83    2.76
   3   6   1   20.38    2.90
  -3  -6  -1   19.68    2.24
  -3   6  -2   21.00    2.98
  -3  -6  -2   20.92    2.71
  -3   6  -3   23.33    3.23
  -3   6  -4    4.64    1.53
  -3  -6  -4    4.24    1.54
  -3   6  -5    5.46    1.50
  -3  -6  -5    5.36    1.49
  -3   6  -5    5.75    2.40
   3  -6   5    7.54    1.45
  -3   6  -6    1.12    0.96
  -3  -6  -6   -1.71    2.37
  -3   6  -6   -2.65    1.98
  -3   6  -7   10.39    2.27
  -3  -6  -7   11.06    3.62
  -3   6  -7   10.46    3.37
  -3   6  -8    1.91    2.28
   3   7 -11   -2.22    2.14
   3  -7 -11   -1.65    1.81
   3   7 -10    4.31    2.20
   3  -7 -10    1.63    1.67
   3  -7 -10   -0.66    1.42
   3   7  -9    9.42    2.69
   3  -7  -9    8.26    1.97
   3  -7  -9   15.48    4.77
   3   7  -8    4.65    1.85
   3  -7  -8    6.66    1.97
   3  -7  -8    3.42    2.66
   3   7  -7    1.17    1.14
   3  -7  -7   -3.26    1.29
   3   7  -7    1.20    1.05
   3  -7  -7   -0.84    1.74
   3   7  -6   35.42    4.85
   3   7  -6   41.73    4.94
   3  -7  -6   42.23    3.95
   3  -7  -6   36.36    5.94
   3   7  -5   22.07    4.21
   3  -7  -5   21.38    2.34
   3   7  -5   19.46    3.40
   3  -7  -5   17.71    3.84
  -3  -7   4   67.13    6.19
   3   7  -4   69.59    3.12
   3  -7  -4   72.08    6.84
  -3   7   4   63.36    4.67
  -3  -7   4   71.94    7.41
   3   7  -4   57.57    6.38
   3  -7  -4   63.26    3.00
   3  -7  -3  237.85   11.91
   3  -7  -3  266.09    4.33
   3   7  -3  251.10    4.21
  -3   7   3  233.45    7.51
  -3  -7   3  256.76   13.03
  -3  -7   3  235.91   11.16
   3   7  -3  233.86   11.72
  -3  -7   2  166.26    9.25
   3  -7  -2  155.07    3.82
  -3   7   2  156.10    4.65
  -3  -7   2  161.84    9.50
   3   7  -2  155.32    3.92
   3  -7  -1   66.40    5.87
  -3  -7   1   57.67    1.95
  -3   7   1   60.42    2.06
  -3  -7   1   52.19    4.88
  -3  -7   1   54.54    5.24
  -3   7   0   12.45    1.26
  -3   7   0   12.44    2.49
   3  -7   0   14.40    2.68
   3   7   0   17.08    2.28
  -3  -7   0   13.26    2.21
  -3  -7   0   12.17    1.23
  -3   7  -1    5.50    1.60
   3   7   1    7.65    1.84
  -3  -7  -1    5.69    1.17
  -3  -7  -2   17.40    2.52
  -3   7  -2   16.15    2.62
   3   7   2   21.82    3.47
  -3   7  -3   32.59    3.68
  -3  -7  -3   23.37    3.24
  -3   7  -4  123.94    7.18
  -3   7  -5    7.36    1.82
  -3   7  -5    7.21    2.63
   3  -7   5    7.63    1.52
  -3   7  -6   19.14    2.86
  -3   7  -6   16.47    4.36
   3  -7   6   20.61    2.69
  -3   7  -7   -0.32    0.70
  -3   7  -7   -1.54    2.79
  -3   7  -8    8.45    3.91
   3  -8 -11   -0.41    1.46
   3   8 -11    1.07    1.95
   3  -8 -10    0.26    1.30
   3   8 -10   -0.55    1.36
   3  -8 -10    0.67    1.67
   3  -8  -9    4.76    1.67
   3   8  -9    4.71    2.05
   3  -8  -9    6.36    3.22
   3  -8  -8    0.57    1.03
   3   8  -8    0.71    1.53
   3  -8  -8   -1.01    1.82
   3  -8  -7    8.59    1.96
   3   8  -7    9.94    2.83
   3  -8  -7   11.58    3.47
   3   8  -7   10.43    2.66
   3   8  -6   35.19    4.65
   3  -8  -6   46.92    4.06
   3  -8  -6   49.10    7.04
   3   8  -5    0.30    0.52
   3  -8  -5    2.34    0.78
   3   8  -4   17.04    1.56
  -3   8   4   15.72    2.48
   3  -8  -4   19.02    1.70
   3  -8  -4   19.56    3.67
  -3  -8   4   21.71    4.15
  -3  -8   4   19.97    3.28
   3  -8  -3   49.14    5.56
  -3  -8   3   52.67    5.35
   3  -8  -3   57.86    2.14
   3   8  -3   56.20    2.15
  -3   8   3   47.55    3.55
  -3  -8   3   52.55    6.05
   3  -8  -2  161.92    9.58
  -3  -8   2  170.98    9.42
  -3   8   2  154.01    4.90
   3  -8  -2  167.11    4.20
  -3  -8   2  155.88    9.42
   3   8  -2  167.05    4.28
   3  -8  -1   69.06    6.01
  -3  -8   1   62.17    5.64
  -3  -8   1   68.56    2.29
  -3   8   1   70.05    2.39
  -3  -8   1   63.11    5.42
   3   8  -1   63.87    3.46
  -3   8   0   40.63    2.25
   3  -8   0   38.22    4.43
   3   8   0   41.27    3.62
  -3  -8   0   41.17    3.90
  -3  -8   0   43.20    2.34
  -3   8  -1  476.58   14.01
  -3  -8  -1  484.18   10.79
   3   8   1  473.58   14.56
  -3  -8  -1  465.10   11.01
  -3   8  -2    7.53    1.76
   3   8   2    8.27    2.29
  -3  -8  -3   -0.62    1.15
  -3   8  -3   -0.26    0.66
   3   8   3    1.29    0.98
  -3  -8  -4    3.39    1.15
  -3   8  -4    4.54    1.41
   3  -8   5   17.67    2.50
  -3   8  -5   18.44    2.77
  -3   8  -6    4.96    2.99
   3  -8   6    8.23    1.69
  -3   8  -6    6.12    1.54
  -3   8  -7   -2.68    2.88
  -3   8  -8    2.02    1.59
   3  -9 -11   -1.42    1.77
   3   9 -11    1.98    2.55
   3  -9 -10    3.79    2.03
   3   9 -10    3.24    2.36
   3  -9 -10    5.10    3.60
   3  -9  -9    1.17    0.63
   3   9  -9    2.75    1.82
   3  -9  -9    1.34    1.47
   3  -9  -8   13.46    2.77
   3   9  -8   11.89    3.20
   3  -9  -8   15.56    4.47
   3   9  -7    7.02    2.33
   3  -9  -7    7.45    2.85
   3  -9  -7    8.00    1.91
   3  -9  -6   20.77    4.48
   3  -9  -6   17.81    2.65
  -3   9   5   22.21    3.46
   3   9  -5   20.61    2.25
   3  -9  -5   21.33    2.23
  -3  -9   4    3.27    1.57
   3  -9  -4    4.55    1.74
  -3   9   4    3.61    1.22
   3   9  -4    1.78    0.53
   3  -9  -4    2.59    0.66
  -3  -9   4    2.07    1.40
   3  -9  -3   13.18    2.83
  -3  -9   3   14.57    2.78
   3  -9  -3   20.68    1.37
   3   9  -3   20.49    1.39
  -3   9   3   15.91    2.17
  -3  -9   3   18.04    3.48
   3   9  -2    1.01    0.55
  -3  -9   2    1.09    0.76
   3  -9  -2    1.03    0.51
   3  -9  -2    2.37    1.70
  -3   9   2    0.64    0.49
  -3  -9   2    0.14    0.92
  -3  -9   1  104.38    7.33
   3  -9  -1  104.69    7.45
  -3   9   1  103.11    3.09
   3   9  -1   97.75    4.43
  -3  -9   1   89.06    6.56
  -3  -9   1   98.26    2.90
   3  -9   0   60.46    5.47
  -3   9   0   68.22    2.94
   3   9   0   69.69    4.89
  -3  -9   0   58.23    4.74
  -3  -9   0   67.89    2.98
  -3   9  -1    3.51    1.25
   3  -9   1    4.86    1.55
   3   9   1    3.84    1.37
  -3  -9  -1    5.36    1.18
  -3  -9  -1    3.88    0.97
  -3   9  -2    1.01    0.79
  -3  -9  -2    1.10    0.77
   3   9   2    0.64    0.78
  -3  -9  -2    0.69    0.34
  -3   9  -3   16.84    2.59
  -3  -9  -3   14.06    2.64
   3   9   3   18.45    3.76
  -3   9  -4   -0.05    0.54
  -3  -9  -4    0.22    1.51
   3  -9   5   18.61    2.67
  -3   9  -5   17.82    2.63
  -3  -9  -5   17.34    3.53
  -3   9  -6   75.42    5.33
  -3   9  -6   74.11    9.46
  -3  -9  -6   62.54    6.99
   3  -9   6   62.76    5.24
  -3   9  -7    5.69    3.24
  -3  -9  -7    6.31    2.61
  -3  -9  -8   -0.80    2.33
  -3   9  -8    0.62    1.41
   3 -10 -11    3.01    2.02
   3  10 -11    3.31    2.74
   3 -10 -10   -0.28    1.30
   3  10 -10    0.71    1.29
   3 -10 -10   -0.03    2.22
   3 -10  -9    2.38    1.33
   3  10  -9    7.33    2.87
   3 -10  -9   11.21    4.10
   3  10  -8    6.78    2.55
   3 -10  -8    6.81    3.51
   3 -10  -8    9.36    2.28
   3 -10  -7    9.03    1.98
   3 -10  -7    9.50    3.31
   3 -10  -6   63.60    4.62
   3 -10  -6   55.09    7.29
   3 -10  -5   -0.02    0.52
   3  10  -5    0.37    0.38
  -3  10   5   -0.24    0.52
   3 -10  -4   11.71    2.75
  -3 -10   4   19.42    3.29
   3  10  -4   13.32    1.41
  -3  10   4   17.09    2.73
   3 -10  -4   13.69    1.44
  -3 -10   4   11.14    3.07
  -3 -10   3   32.31    4.25
   3 -10  -3   26.71    4.12
   3 -10  -3   30.78    1.73
   3  10  -3   30.89    1.79
  -3 -10   3   27.93    4.46
   3 -10  -2   80.29    6.91
  -3 -10   2   74.54    6.34
   3 -10  -2   76.02    3.12
  -3  10   2   76.90    3.72
  -3 -10   2   77.76    6.79
   3  10  -2   72.40    3.16
   3 -10  -1    5.53    1.73
  -3 -10   1    6.40    0.81
   3  10  -1    7.07    1.29
  -3  10   1    4.53    0.75
  -3 -10   1    7.17    1.92
   3 -10   0   46.81    4.85
  -3  10   0   46.11    2.44
  -3 -10   0   45.81    2.44
  -3 -10   0   42.48    4.13
  -3 -10  -1   59.88    3.72
   3 -10   1   70.45    5.77
   3  10   1   66.88    5.72
  -3 -10  -1   57.62    4.18
  -3  10  -1   56.08    3.61
  -3 -10  -2    2.72    0.82
  -3  10  -2    2.08    0.65
   3  10   2    3.44    1.37
  -3 -10  -2    1.62    0.45
  -3  10  -3   94.72    5.99
   3  10   3   99.14    8.80
  -3 -10  -3   88.72    6.34
  -3  10  -4   29.02    3.32
  -3 -10  -4   23.26    3.61
  -3  10  -5   10.03    1.98
  -3 -10  -5    5.76    2.04
  -3  10  -6   11.71    1.97
   3 -10   6    8.65    1.94
  -3  10  -7   28.87    6.24
  -3 -10  -7   25.84    4.99
  -3 -10  -8    3.67    1.71
  -3  10  -8   -0.40    1.50
   3  11 -10    4.72    2.83
   3 -11 -10    2.28    1.67
   3  11  -9    4.55    2.06
   3 -11  -9    2.11    3.22
   3 -11  -9    4.81    1.89
   3  11  -8    1.83    1.60
   3 -11  -8    2.06    1.04
   3 -11  -7    1.11    1.05
   3 -11  -7    3.84    2.65
   3  11  -6    1.49    1.13
   3 -11  -6    0.52    0.92
   3 -11  -5    3.86    0.89
  -3 -11   5    3.34    1.50
   3  11  -5    1.94    0.74
  -3 -11   4    3.53    2.01
  -3  11   4    2.77    1.26
   3 -11  -4    5.42    0.98
   3  11  -4    5.07    0.93
  -3 -11   4    2.01    1.66
   3  11  -3    3.83    0.69
   3 -11  -3    4.31    1.88
  -3 -11   3    5.22    1.74
  -3 -11   3    3.39    1.63
   3 -11  -3    5.51    0.81
  -3 -11   2  175.40    9.89
   3 -11  -2  197.87   10.90
  -3  11   2  177.90    5.85
   3 -11  -2  181.17    5.01
  -3 -11   2  178.18   10.50
   3  11  -2  182.52    5.21
   3  11  -1   -0.15    0.40
   3 -11  -1    0.88    0.96
  -3 -11   1    0.34    0.31
  -3  11   1    0.88    0.41
  -3 -11   1   -0.03    0.65
   3 -11   0    2.70    1.40
  -3 -11   0    2.66    0.62
  -3  11   0    3.19    0.68
  -3 -11   0    1.78    0.61
   3 -11   1   18.69    3.03
   3  11   1   25.54    3.59
  -3  11  -1   18.46    2.05
  -3 -11  -1   21.92    2.64
  -3 -11  -1   24.05    2.35
   3  11   2    0.14    0.68
  -3 -11  -2    1.39    0.82
  -3 -11  -2    1.12    0.57
  -3  11  -3   10.80    2.00
  -3 -11  -3    7.86    1.85
   3  11   3   10.14    2.91
  -3 -11  -4  195.67   10.29
  -3  11  -4  192.30    8.35
  -3  11  -5    2.70    1.14
  -3 -11  -5   -0.88    1.20
  -3  11  -6   15.23    2.25
  -3 -11  -6   14.90    3.46
   3 -11   6   13.98    2.81
  -3 -11  -7    0.88    2.30
  -3  11  -7    5.80    3.12
  -3  11  -8    3.85    3.21
  -3 -11  -8   -1.19    1.52
   3  12 -10    1.63    2.26
   3 -12 -10    1.61    1.18
   3 -12 -10    2.71    1.55
   3  12  -9    2.29    1.11
   3 -12  -9    1.21    1.21
   3 -12  -9    1.79    1.69
   3 -12  -8    1.18    1.07
   3 -12  -8    0.97    1.12
   3 -12  -7   40.18    4.15
   3 -12  -7   38.18    6.45
   3  12  -6    3.13    0.97
  -3  12   6    0.79    0.80
   3 -12  -6    1.62    0.72
  -3 -12   5   15.31    3.00
   3  12  -5   11.00    1.56
   3 -12  -5   14.17    1.85
  -3 -12   4   55.79    5.70
   3  12  -4   57.70    3.00
  -3  12   4   55.58    5.19
   3 -12  -4   55.70    2.92
   3 -12  -3    1.69    0.90
  -3 -12   3    0.99    0.72
   3  12  -3    1.47    0.49
  -3  12   3   -0.13    0.61
  -3 -12   3    2.67    1.30
   3 -12  -3    1.64    0.54
   3 -12  -2   78.75    6.92
  -3 -12   2   74.79    6.32
  -3  12   2   76.64    4.04
   3 -12  -2   74.26    3.34
  -3 -12   2   73.86    6.76
   3  12  -2   71.06    3.44
   3 -12  -1   36.60    4.54
  -3 -12   1   33.51    2.01
   3  12  -1   34.01    2.95
  -3  12   1   35.66    2.18
  -3 -12   1   36.99    4.43
  -3 -12   0    5.28    1.58
   3 -12   0    4.92    1.87
  -3 -12   0    5.47    0.91
   3  12   0    6.70    1.43
  -3  12   0    5.66    0.90
  -3 -12  -1    1.49    0.94
  -3 -12  -1    1.30    0.50
   3 -12   1    1.57    1.11
   3  12   1    0.89    0.99
  -3  12  -1    1.18    0.43
  -3 -12  -2  108.34    6.01
   3  12   2  120.22    8.98
  -3 -12  -2  110.53    5.23
  -3 -12  -3    0.20    0.74
   3  12   3   -0.40    1.16
  -3 -12  -3    0.66    0.32
  -3 -12  -4   38.97    4.83
  -3 -12  -5    5.97    2.07
  -3 -12  -6    1.66    1.95
  -3 -12  -7    9.06    3.06
  -3 -12  -8   27.06    5.42
  -3  12  -8   23.91    6.53
   3  13 -10    1.16    1.82
   3 -13 -10    1.11    0.96
   3 -13 -10    3.78    2.62
   3  13  -9    0.49    1.05
   3 -13  -9   -0.12    0.75
   3 -13  -9    0.17    1.72
   3 -13  -8    6.91    1.97
   3 -13  -8    4.77    2.25
   3 -13  -7    1.02    1.02
   3 -13  -7   -1.29    1.07
   3 -13  -6    2.41    0.95
   3  13  -6    3.07    1.01
  -3  13   6    3.96    2.20
   3  13  -5    3.47    0.89
  -3 -13   5    3.47    1.34
   3 -13  -5    5.67    1.16
  -3 -13   4    1.46    1.34
   3 -13  -4    2.54    0.79
  -3  13   4    1.86    1.12
   3  13  -4    1.93    0.65
   3 -13  -3    5.03    1.93
   3 -13  -3    7.44    1.05
  -3  13   3    3.18    1.10
  -3 -13   3    3.59    1.73
   3  13  -3    5.81    0.97
  -3 -13   3    3.87    2.00
   3 -13  -2   62.39    6.22
  -3  13   2   53.58    3.47
  -3 -13   2   56.01    5.61
  -3 -13   2   55.15    3.38
   3 -13  -2   55.62    2.99
  -3 -13   2   61.57    6.26
   3  13  -2   54.47    3.12
  -3 -13   1   20.45    3.35
   3 -13  -1   17.62    3.17
  -3 -13   1   20.99    1.68
   3  13  -1   22.72    2.56
  -3  13   1   19.37    1.69
  -3 -13   0    3.68    1.39
   3 -13   0    2.00    1.19
  -3 -13   0    3.48    0.75
   3  13   0    1.20    0.43
  -3  13   0    2.91    0.69
  -3 -13  -1    6.78    1.64
  -3 -13  -1    5.22    1.10
   3  13   1    6.91    2.03
   3 -13   1    6.55    1.94
  -3 -13  -2   16.42    2.34
  -3  13  -2   15.59    2.26
   3  13   2   20.02    3.76
  -3 -13  -2   21.00    2.37
   3  13   3  233.31   13.93
  -3 -13  -3  222.15    6.37
  -3 -13  -3  213.70    9.70
  -3 -13  -4  169.42    9.72
  -3 -13  -5  268.28   13.20
  -3 -13  -6    6.68    2.34
  -3 -13  -7    5.60    2.55
  -3 -13  -8    8.45    3.14
  -3  13  -8    6.95    4.14
   3  14 -10   -1.38    1.75
   3 -14 -10    0.76    1.62
   3 -14 -10    0.70    1.47
   3 -14  -9    8.23    2.30
   3  14  -9    4.55    2.62
   3 -14  -9    6.25    2.78
   3 -14  -8    5.51    1.99
   3 -14  -8    3.04    3.77
   3 -14  -7    4.53    1.28
   3  14  -6   25.02    2.82
  -3  14   6   24.26    4.54
   3 -14  -6   28.29    2.97
  -3 -14   5   16.17    3.11
   3  14  -5   17.79    2.00
  -3  14   5   21.92    3.86
   3 -14  -5   19.47    2.15
  -3 -14   4   31.47    4.46
   3  14  -4   31.61    2.32
   3 -14  -4   31.15    2.30
  -3 -14   3  115.89    8.14
   3 -14  -3  127.37    4.22
   3  14  -3  122.58    4.28
  -3  14   3  122.53    6.51
  -3 -14   3  106.23    9.02
   3 -14  -2    1.74    0.53
  -3 -14   2    2.04    1.37
  -3 -14   2    1.70    0.83
  -3  14   2    1.18    0.45
   3 -14  -2    1.17    0.46
   3  14  -2    1.47    0.67
  -3 -14   2    2.55    1.59
  -3 -14   1    8.32    2.10
  -3 -14   1    9.54    1.24
  -3  14   1    6.96    1.13
   3 -14  -1   10.42    2.62
   3  14  -1    8.56    1.67
  -3 -14   0    2.29    1.20
   3 -14   0    2.39    1.36
   3  14   0    2.92    1.12
  -3 -14   0    3.92    0.92
  -3  14   0    3.42    0.82
   3 -14   1   50.71    5.00
   3  14   1   60.41    5.81
  -3 -14  -1   54.39    4.61
  -3 -14  -1   55.98    3.55
   3 -14   2    0.20    0.63
  -3 -14  -2    1.39    0.61
  -3  14  -2    1.67    0.66
  -3 -14  -3  391.12   12.89
   3  14   3  432.63   19.35
  -3 -14  -4   22.46    3.61
  -3 -14  -5   18.67    3.57
  -3 -14  -6    2.80    1.70
  -3 -14  -7    2.95    1.59
  -3  14  -8    2.50    2.20
  -3 -14  -8    6.49    3.68
   3 -15 -10    6.17    2.01
   3  15 -10    0.80    2.27
   3 -15  -9    2.93    1.56
   3  15  -9    5.53    2.50
   3 -15  -9   -0.34    1.59
   3 -15  -8   30.74    3.88
   3 -15  -8   38.39    6.88
   3 -15  -7   -0.23    0.58
   3 -15  -6    9.83    1.76
   3  15  -6   10.12    1.76
  -3  15   6    9.46    3.38
  -3 -15   5    6.37    2.06
  -3  15   5    4.70    1.86
   3 -15  -5    5.88    1.23
   3  15  -5    6.18    1.22
   3 -15  -4    6.13    1.10
   3  15  -4    4.89    0.99
   3 -15  -3   47.39    2.68
   3  15  -3   45.34    2.78
  -3  15   3   40.53    3.90
  -3 -15   3   39.52    4.93
  -3 -15   3   44.20    5.81
  -3  15   2   50.51    3.57
  -3 -15   2   48.99    3.37
   3 -15  -2   48.51    3.00
  -3 -15   2   52.20    5.92
   3  15  -2   50.47    3.23
   3 -15  -2   61.16    6.23
   3 -15  -1   83.49    6.98
   3  15  -1   78.99    4.82
  -3 -15   1   79.72    3.54
  -3  15   1   79.27    3.68
  -3 -15   1   82.33    6.89
   3 -15   0   62.06    5.90
  -3 -15   0   57.24    3.03
   3  15   0   55.16    4.66
  -3 -15   0   62.96    5.51
   3 -15   1   21.69    3.27
  -3 -15  -1   24.51    2.36
  -3 -15  -2    0.81    0.53
   3 -15   2    0.11    0.58
  -3  15  -2    1.62    0.92
   3  15   2    1.21    0.95
  -3 -15  -3   39.33    4.16
   3  15   3   41.93    6.14
  -3 -15  -4  145.42    8.77
  -3 -15  -5   56.66    6.01
  -3 -15  -6   41.91    5.58
  -3 -15  -7    0.24    0.97
  -3 -15  -8    3.83    2.17
  -3  15  -8   -1.09    2.32
   3 -16 -10   -0.99    0.81
   3  16 -10   -0.18    1.99
   3 -16  -9    1.28    1.14
   3 -16  -9    0.66    1.74
   3 -16  -8    9.11    2.26
   3 -16  -8    9.33    3.50
   3 -16  -7   54.62    4.60
  -3  16   6    8.46    2.97
   3  16  -6    3.95    1.16
   3 -16  -6    6.56    1.46
  -3 -16   5    3.29    1.63
  -3  16   5    4.83    1.93
   3 -16  -5    4.58    1.03
   3  16  -5    4.03    1.03
   3  16  -4    0.53    0.54
  -3 -16   4    1.16    1.16
   3 -16  -4    0.45    0.45
  -3 -16   3   65.96    6.20
   3 -16  -3   70.65    3.38
   3  16  -3   63.56    3.45
  -3 -16   3   70.03    7.47
  -3 -16   2    5.20    1.89
   3 -16  -2    2.33    1.27
  -3  16   2    3.41    1.01
  -3 -16   2    3.50    0.90
   3 -16  -2    3.31    0.71
   3  16  -2    3.84    0.86
   3 -16  -1   98.34    7.72
  -3 -16   1   98.32    4.12
   3  16  -1  110.15    5.82
  -3  16   1  101.34    4.33
  -3 -16   1   95.27    7.55
  -3 -16   0    0.17    0.74
   3 -16   0    0.89    1.10
  -3 -16   0    1.02    0.52
   3  16   0   -0.24    0.69
   3 -16   1    8.81    2.13
  -3  16  -1   12.25    1.70
  -3 -16  -1   10.50    1.61
   3 -16   2  123.13    7.53
   3  16   2  128.89    9.80
  -3  16  -2  134.23    6.62
  -3 -16  -2  124.34    6.29
  -3 -16  -3   86.14    6.01
  -3 -16  -4   20.13    3.23
  -3 -16  -5    0.88    0.54
  -3 -16  -5    0.62    0.29
  -3 -16  -6    1.58    1.79
  -3 -16  -7   29.97    5.09
  -3 -16  -8    7.67    2.96
   3 -17 -10    8.50    2.40
   3  17 -10    5.53    2.75
   3 -17  -9    0.13    0.67
   3 -17  -9   -0.48    2.32
   3 -17  -8    0.12    0.87
   3 -17  -8    0.34    1.18
   3 -17  -7    6.64    1.70
  -3  17   6    6.91    2.74
   3  17  -6    4.80    1.34
   3 -17  -6    8.27    1.55
  -3 -17   5    0.77    0.54
  -3  17   5   -0.20    0.85
   3 -17  -5    1.58    0.78
   3  17  -5    0.94    0.60
   3 -17  -4    2.24    0.76
  -3 -17   4    2.53    1.25
   3  17  -4    1.22    0.51
  -3 -17   3    2.18    1.72
   3  17  -3    3.53    0.99
   3 -17  -3    3.99    0.94
  -3 -17   2    2.30    1.61
  -3 -17   2    1.71    0.61
   3 -17  -2    1.03    0.53
   3  17  -2    1.37    0.66
   3 -17  -1    8.09    2.56
  -3 -17   1    8.15    2.32
   3  17  -1    6.42    1.60
  -3 -17   1    7.54    1.21
   3 -17   0   -0.30    0.65
  -3 -17   0    1.34    0.66
   3  17   0   -0.08    0.91
   3 -17   1   14.59    2.67
  -3  17  -1   12.25    1.78
  -3 -17  -1   13.83    1.86
   3 -17   2   41.57    4.45
  -3  17  -2   44.14    3.83
   3  17   2   43.54    5.68
  -3 -17  -2   41.91    3.67
  -3 -17  -3    5.08    1.50
  -3 -17  -4   14.32    2.66
  -3 -17  -5   -0.31    0.89
  -3 -17  -6   15.31    3.41
  -3 -17  -7    2.45    2.90
  -3 -17  -8    8.29    2.87
   3 -18 -10   -2.08    1.35
   3  18 -10   -0.91    3.08
   3 -18  -9    2.60    1.39
   3 -18  -9    1.42    1.47
   3 -18  -8    2.87    1.14
   3 -18  -8    7.90    3.34
   3 -18  -7    7.39    1.79
   3 -18  -6    2.02    0.90
  -3 -18   5    2.89    1.42
  -3  18   5    1.77    1.53
   3 -18  -5    2.89    0.97
   3  18  -5    2.20    0.75
   3  18  -4    1.35    0.58
  -3 -18   4    0.84    0.87
   3 -18  -4    2.74    0.78
  -3  18   4    1.21    0.93
   3 -18  -3   13.13    1.58
  -3 -18   3   12.82    2.85
   3  18  -3   13.55    1.72
  -3 -18   2   18.54    3.69
  -3 -18   2   18.26    2.23
   3 -18  -2   15.04    1.83
   3  18  -2   16.92    2.07
   3 -18  -1    9.79    2.56
  -3 -18   1   13.87    3.07
  -3 -18   1   13.15    1.61
   3  18  -1   14.74    2.25
   3 -18   0   15.08    3.09
  -3  18   0   19.48    1.98
  -3 -18   0   18.58    1.85
   3  18   0   14.41    2.61
   3 -18   1   33.91    4.24
  -3  18  -1   37.54    2.95
  -3 -18  -1   35.09    2.86
   3  18   1   38.27    4.65
   3 -18   2    3.80    1.21
   3  18   2    6.87    2.38
  -3  18  -2    2.26    0.99
  -3 -18  -2    3.22    1.29
  -3 -18  -3   21.16    2.86
  -3 -18  -4    2.38    0.99
  -3 -18  -5    3.98    1.36
  -3 -18  -6    1.45    1.53
  -3 -18  -7    5.94    2.24
  -3 -18  -8    2.01    1.97
   3 -19 -10    1.07    0.91
   3  19 -10    7.32    3.55
   3 -19  -9   -1.08    0.92
   3 -19  -9    4.30    2.49
   3 -19  -8    4.57    1.52
   3 -19  -7   -0.07    0.72
   3 -19  -6   -0.37    0.31
  -3 -19   5    9.74    2.50
   3 -19  -5   11.53    1.73
  -3  19   5    8.70    2.71
   3  19  -5    9.33    1.56
   3 -19  -4    6.63    1.25
   3  19  -4    5.44    1.14
  -3 -19   4    6.59    2.01
  -3  19   4    6.42    1.94
  -3  19   3    5.84    1.61
  -3 -19   3    3.91    1.55
   3  19  -3    4.20    1.07
   3 -19  -3    5.55    1.11
  -3 -19   2   17.84    3.59
  -3 -19   2   24.03    2.62
   3 -19  -2   22.09    2.30
   3  19  -2   23.62    2.54
  -3  19   2   20.79    2.56
   3 -19  -1   -0.62    0.58
   3  19  -1   -0.40    0.57
  -3  19   1    0.38    0.48
  -3 -19   1   -0.10    0.35
  -3 -19   0    6.89    1.22
  -3  19   0    7.48    1.30
   3  19   0    3.18    1.04
   3 -19   0    7.74    2.42
   3 -19   1    1.49    1.02
   3  19   1    1.56    0.72
  -3 -19  -1    0.63    0.55
  -3  19  -1    1.11    0.72
   3 -19   2   46.92    4.78
  -3  19  -2   51.53    4.07
  -3 -19  -2   51.61    4.18
  -3 -19  -3   33.69    3.63
  -3 -19  -4    0.06    1.00
  -3 -19  -5    1.13    1.62
  -3 -19  -6   -0.56    1.14
  -3 -19  -7    0.18    0.85
   3 -20 -10   -0.10    0.78
   3 -20  -9    1.54    1.13
   3 -20  -9    3.27    2.53
   3 -20  -8   -0.10    0.69
   3 -20  -7   15.06    2.32
  -3 -20   6    0.83    1.13
   3 -20  -6    0.94    0.77
  -3 -20   5    7.17    2.22
   3 -20  -5    8.12    1.54
  -3  20   5    7.82    2.48
   3  20  -5    5.12    1.28
   3  20  -4    3.03    0.94
   3 -20  -4    2.34    0.79
  -3  20   4    2.02    0.67
  -3 -20   4    0.83    0.57
  -3  20   3    0.99    0.89
   3  20  -3    0.27    0.70
  -3 -20   3    0.59    1.33
   3 -20  -3    0.42    0.61
   3  20  -2    1.48    0.90
  -3  20   2    0.59    0.80
  -3 -20   2    2.64    1.16
   3 -20  -2    1.34    0.89
   3  20  -1   11.63    2.07
  -3  20   1    8.83    1.51
  -3 -20   1    8.73    1.44
   3 -20  -1   12.55    2.81
   3 -20   0   23.51    3.87
   3  20   0   19.04    3.10
  -3 -20   0   19.84    2.07
  -3  20   0   19.20    2.11
   3 -20   1   30.99    4.13
  -3  20  -1   30.75    2.78
  -3 -20  -1   34.14    2.91
   3  20   1   37.51    4.77
   3 -20   2   11.37    2.45
  -3 -20  -2    8.66    1.75
  -3 -20  -3    5.84    1.61
  -3 -20  -4    8.82    2.01
  -3 -20  -5   18.85    3.40
  -3 -20  -6    2.82    1.50
  -3 -20  -7    3.91    1.70
   3 -21 -10   10.73    2.59
   3 -21  -9    0.05    0.89
   3 -21  -9    0.38    0.91
   3 -21  -8    2.18    1.15
   3 -21  -7    2.38    0.96
  -3 -21   6   22.07    3.58
   3 -21  -6   18.47    2.39
  -3 -21   5    4.82    2.22
   3 -21  -5    8.29    1.58
   3 -21  -4    9.54    1.50
   3  21  -4    9.49    1.56
  -3 -21   4    7.36    2.25
  -3  21   4    6.34    1.88
  -3  21   3   22.60    3.33
   3 -21  -3   26.18    2.47
  -3 -21   3   22.91    3.77
   3  21  -3   24.59    2.50
  -3 -21   2   99.06    5.62
   3 -21  -2  108.09    5.47
   3  21  -2   99.11    5.64
  -3  21   2  104.32    6.05
   3 -21  -1    1.55    1.04
   3  21  -1    3.09    1.21
  -3 -21   1    4.18    1.03
  -3  21   1    2.66    0.80
  -3 -21   0   89.30    4.42
  -3  21   0   89.85    4.63
   3  21   0   88.44    6.77
   3 -21   0   83.20    7.21
   3 -21   1    1.75    1.22
  -3 -21  -1    1.55    0.65
   3  21   1    0.19    0.69
  -3  21  -1    1.48    0.88
   3 -21   2   14.29    2.69
  -3 -21  -2   16.91    2.26
  -3 -21  -3    7.39    1.72
  -3 -21  -4    5.15    1.59
  -3 -21  -5    2.00    1.22
  -3 -21  -6    2.18    1.98
  -3 -21  -7   -1.74    1.71
   3 -22  -9    2.13    0.95
   3 -22  -8    7.31    1.95
   3 -22  -7   -0.72    0.64
  -3 -22   6    2.64    1.80
   3 -22  -6    6.25    1.43
  -3 -22   5   57.28    6.00
   3 -22  -5   67.37    4.18
  -3 -22   4    7.46    2.43
   3  22  -4    5.03    1.21
  -3  22   4    5.54    1.86
   3 -22  -4    5.23    1.16
  -3 -22   3    4.65    2.30
   3  22  -3    2.74    0.94
   3 -22  -3    5.34    1.21
  -3  22   3    4.22    1.53
  -3 -22   2   53.63    4.26
   3 -22  -2   61.48    4.25
   3  22  -2   58.37    4.39
  -3  22   2   51.54    4.39
   3  22  -1   25.13    3.30
  -3 -22   1   27.09    2.64
   3 -22  -1   21.69    2.88
  -3  22   1   24.67    2.69
   3 -22   0   96.72    7.82
  -3 -22   0   97.70    4.76
  -3  22   0  100.19    5.08
   3  22   0   90.29    6.92
   3 -22   1   22.64    3.65
  -3 -22  -1   26.09    2.61
   3 -22   2   21.06    3.28
  -3 -22  -2   21.40    2.65
  -3 -22  -3   62.41    4.96
  -3 -22  -4    0.80    0.79
  -3 -22  -5    1.22    1.12
  -3 -22  -6   16.20    3.40
  -3 -22  -7    2.22    1.60
   3 -23  -9    4.09    1.45
   3 -23  -8    2.24    1.34
   3 -23  -7    0.34    0.41
  -3 -23   6   13.80    2.86
   3 -23  -6   18.56    2.40
   3 -23  -5    0.99    0.93
  -3 -23   5    0.08    1.53
  -3 -23   4   27.81    4.31
   3 -23  -4   37.46    3.05
   3 -23  -3   62.07    4.00
  -3  23   3   65.08    5.90
   3  23  -3   55.28    4.06
   3 -23  -2   34.71    3.31
  -3  23   2   25.55    3.19
  -3 -23   2   26.71    3.09
   3  23  -2   28.06    3.15
   3  23  -1   93.62    6.44
   3 -23  -1   94.18    6.06
  -3  23   1  104.87    5.77
  -3 -23   1   98.90    5.19
   3 -23   0    2.01    1.91
   3  23   0    1.45    1.41
  -3  23   0    1.02    0.71
  -3 -23   0    1.69    0.89
   3 -23   1    6.73    2.13
  -3 -23  -1    7.35    1.82
   3 -23   2    2.12    1.34
  -3 -23  -2    1.93    0.95
   3 -23   3   -0.07    0.66
  -3 -23  -3    1.36    1.03
  -3 -23  -4   -0.06    0.61
  -3 -23  -5    7.56    2.14
  -3 -23  -6   21.54    4.20
  -3 -23  -7    3.40    1.78
   3 -24  -9    1.67    0.95
   3 -24  -8    0.42    0.69
   3 -24  -7    0.60    0.90
  -3 -24   6   18.95    3.29
   3 -24  -6   25.97    2.95
   3 -24  -5    5.15    1.31
  -3 -24   5    5.19    1.97
  -3 -24   4   61.59    6.34
   3 -24  -4   70.45    4.26
   3 -24  -3    5.62    1.59
  -3  24   2   -1.39    1.24
  -3 -24   2   -1.08    1.06
   3 -24  -2   -0.29    0.87
   3 -24  -1  144.52    7.68
  -3 -24   1  148.99    6.46
  -3  24   1  141.78    6.79
   3 -24   0   66.60    6.64
  -3 -24   0   69.35    4.21
   3 -24   1  168.26   10.03
  -3 -24  -1  204.08    7.32
   3 -24   2   -1.02    0.75
  -3 -24  -2    0.27    0.76
   3 -24   3    8.02    1.97
  -3 -24  -3   10.64    2.12
  -3 -24  -4    3.64    1.18
  -3 -24  -5    7.08    1.91
  -3 -24  -6    6.47    2.31
  -3 -24  -7    2.87    1.52
   3 -25  -9    1.18    1.27
   3 -25  -8    2.87    1.41
   3 -25  -7    7.48    1.81
  -3 -25   6   10.60    2.48
   3 -25  -6    8.55    1.80
  -3 -25   5   10.95    2.87
   3 -25  -5   14.92    2.12
  -3 -25   4    4.35    2.06
   3 -25  -4    5.73    1.37
   3 -25  -3  170.12    7.02
  -3 -25   2    0.31    1.09
   3 -25  -2    0.60    0.58
   3 -25  -1  201.70    9.29
  -3 -25   1  203.87    7.89
  -3 -25   0    2.54    0.96
   3 -25   1    1.27    1.28
  -3 -25  -1    3.49    1.28
   3 -25   2   -0.32    1.06
  -3 -25  -2    0.99    0.82
  -3 -25  -3   18.71    2.66
  -3 -25  -4    1.29    0.87
  -3 -25  -5    0.96    1.24
  -3 -25  -6    0.18    0.86
   3 -26  -9   -0.24    0.47
   3 -26  -8    1.97    1.14
   3 -26  -7    2.59    1.22
   3 -26  -6    7.79    1.65
  -3 -26   6    6.89    2.32
   3 -26  -5    9.41    1.72
  -3 -26   5   13.17    2.89
  -3 -26   4   10.07    2.59
   3 -26  -4   12.59    1.93
   3 -26  -3    2.41    1.17
  -3 -26   2   -0.44    1.16
   3 -26  -2    0.20    0.74
   3 -26  -1   52.94    4.88
  -3 -26   1   57.63    4.40
  -3 -26   0   -0.23    0.59
   3 -26   1   50.33    5.59
  -3 -26  -1   63.50    4.30
   3 -26   2    1.03    0.77
  -3 -26  -2    0.84    0.75
  -3 -26  -3    0.54    0.80
  -3 -26  -4    0.83    0.80
  -3 -26  -5    1.53    1.05
  -3 -26  -6   -0.33    1.15
   3 -27  -9    0.12    0.66
   3 -27  -8    0.27    1.04
   3 -27  -7    3.25    1.31
  -3 -27   6   10.17    2.61
   3 -27  -6   10.67    1.99
   3 -27  -5    2.31    1.02
  -3 -27   5    0.81    1.05
   3 -27  -4   21.17    2.53
  -3 -27   4   16.52    3.50
   3 -27  -3    9.74    1.78
  -3 -27   2    2.97    1.26
   3 -27  -2    1.50    0.74
  -3 -27   1    9.11    1.85
  -3 -27   0    6.46    1.39
   3 -27   1    3.27    1.51
  -3 -27  -1    3.68    1.24
   3 -27   2    0.12    0.99
  -3 -27  -2    0.37    0.63
  -3 -27  -3    1.76    0.93
  -3 -27  -4    6.96    1.87
  -3 -27  -5    0.65    1.17
  -3 -27  -6   50.94    5.85
   3 -28  -8    1.34    1.01
   3 -28  -7    1.84    1.26
   3 -28  -6    8.17    1.75
  -3 -28   5   12.00    3.01
   3 -28  -5   16.38    2.31
  -3 -28   4    5.30    1.65
   3 -28  -4    9.59    1.81
   3 -28  -3    3.03    1.16
  -3 -28   2   -0.07    0.44
   3 -28  -2    0.37    0.55
  -3 -28   1    2.02    0.81
  -3 -28   0   -0.03    0.32
  -3 -28  -1    0.66    0.61
   3 -28   1    1.19    1.61
  -3 -28  -2    0.32    0.52
  -3 -28  -3    7.56    1.82
  -3 -28  -4    0.59    0.73
  -3 -28  -5    0.34    0.88
  -3 -28  -6   22.60    3.81
   3 -29  -8    0.35    0.75
   3 -29  -7    6.99    1.80
   3 -29  -6   -1.82    0.88
  -3 -29   5    0.68    0.65
   3 -29  -5    0.95    0.64
  -3 -29   4    1.17    0.97
   3 -29  -4    2.78    1.16
   3 -29  -3    3.08    1.00
  -3 -29   2    1.25    0.66
   3 -29  -2   -1.56    0.93
  -3 -29   1    3.89    1.28
  -3 -29   0    2.85    1.13
  -3 -29  -1    8.36    1.67
  -3 -29  -2    6.36    1.60
  -3 -29  -3    1.14    0.81
  -3 -29  -4    3.26    1.29
  -3 -29  -5    4.32    1.66
  -3 -29  -6    1.55    1.30
   3 -30  -8    1.54    1.10
   3 -30  -7    7.31    1.83
   3 -30  -6    2.22    1.04
  -3 -30   5   11.32    2.87
   3 -30  -5    8.44    1.88
  -3 -30   4    0.82    0.82
   3 -30  -4    0.18    0.67
   3 -30  -3    0.33    0.77
  -3 -30   2   -0.09    0.86
   3 -30  -2   -1.79    0.98
  -3 -30   1   19.45    2.83
  -3 -30   0   23.75    2.85
  -3 -30  -1   10.49    1.90
  -3 -30  -2    0.22    0.66
  -3 -30  -3    3.90    1.39
  -3 -30  -4   -0.71    0.69
  -3 -30  -5    2.17    1.18
   3 -31  -8    1.14    0.97
   3 -31  -7    2.04    1.19
   3 -31  -6    6.80    1.70
   3 -31  -5    4.65    1.47
  -3 -31   5    5.52    2.06
  -3 -31   4   -2.72    1.51
   3 -31  -4    0.69    0.95
   3 -31  -3   -0.88    0.85
  -3 -31   2    2.06    1.02
   3 -31  -2    3.15    1.18
  -3 -31   1   22.61    3.17
  -3 -31   0    0.20    0.61
  -3 -31  -1   -0.43    0.45
  -3 -31  -2    0.87    0.70
  -3 -31  -3    6.10    1.62
  -3 -31  -4    4.15    1.54
  -3 -31  -5   -1.33    1.31
   3 -32  -7    0.08    0.56
   3 -32  -6    0.25    0.72
   3 -32  -5   -0.05    0.74
  -3 -32   4    1.97    1.47
   3 -32  -4    1.36    0.85
   3 -32  -3   -1.46    0.92
  -3 -32   2    8.27    2.26
   3 -32  -2    7.88    2.03
  -3 -32   1   -0.05    0.60
  -3 -32   0    0.87    0.70
  -3 -32  -1    6.79    1.62
  -3 -32  -2    1.51    1.01
  -3 -32  -3    5.19    1.62
  -3 -32  -4    6.62    1.89
  -3 -32  -5    0.02    0.58
   3 -33  -7    2.80    1.21
   3 -33  -6    2.53    1.11
   3 -33  -5    3.82    1.56
  -3 -33   4   -0.68    1.67
   3 -33  -4    0.45    0.71
   3 -33  -3   -0.61    1.11
  -3 -33   2   -1.50    1.29
   3 -33  -2    0.40    1.08
  -3 -33   1    2.45    1.24
  -3 -33   0    0.70    0.71
  -3 -33  -1   -0.73    0.84
  -3 -33  -2    1.83    1.14
  -3 -33  -3    1.01    0.63
  -3 -33  -4   48.08    4.66
   3 -34  -7    2.93    1.17
   3 -34  -6    6.61    1.93
   3 -34  -5    7.11    1.84
  -3 -34   4    0.16    0.79
   3 -34  -4    2.45    1.15
   3 -34  -3   -0.17    1.08
  -3 -34   2    2.13    0.86
   3 -34  -2    0.30    0.78
  -3 -34   1    0.23    0.61
  -3 -34   0   -1.11    0.96
  -3 -34  -1    1.36    0.89
  -3 -34  -2    1.88    1.01
  -3 -34  -3    2.16    1.24
  -3 -34  -4    4.79    1.69
   3 -35  -6    1.05    1.19
   3 -35  -5    2.79    1.35
  -3 -35   4    6.13    2.45
   3 -35  -4    1.92    1.17
   3 -35  -3   -1.05    0.93
  -3 -35   2   -0.10    0.83
   3 -35  -2    1.22    0.72
  -3 -35   1    0.16    0.95
  -3 -35   0    2.81    1.32
  -3 -35  -1    2.75    1.16
  -3 -35  -2    1.45    1.05
  -3 -35  -3    2.34    1.15
  -3 -35  -4    4.80    1.55
   3 -36  -6    6.56    1.82
   3 -36  -5   -0.31    0.62
   3 -36  -4    2.51    1.19
   3 -36  -3   -0.36    0.96
   3 -36  -2   -1.84    1.26
  -3 -36   1    0.17    1.44
  -3 -36   0    1.83    1.11
  -3 -36  -1    0.52    0.69
  -3 -36  -2    2.47    1.32
  -3 -36  -3    2.33    1.17
   3 -37  -5   -0.53    0.80
   3 -37  -4   -1.47    1.45
   3 -37  -3    8.93    2.41
   3 -37  -2   -0.60    1.67
  -3 -37   1    1.22    1.24
  -3 -37   0    1.01    0.92
  -3 -37  -1   -0.08    0.54
  -3 -37  -2   -0.79    0.70
  -3 -37  -3    2.78    1.39
   3 -38  -5    0.94    0.96
   3 -38  -4    0.65    0.76
   3 -38  -3    6.51    2.15
   3 -38  -2   10.08    2.92
  -3 -38   1    2.07    1.43
  -3 -38   0   12.76    2.73
  -3 -38  -1   -0.57    0.69
  -3 -38  -2   -0.06    0.62
   3 -39  -4   -4.90    1.75
   3 -39  -3    4.91    1.86
   3 -39  -2   29.91    4.63
  -3 -39   1   12.80    2.97
  -3 -39   0    7.67    2.13
  -3 -39  -1    0.58    0.67
  -3 -39  -2    1.62    1.06
   3 -40  -3    2.22    0.99
   3 -40  -2    4.14    1.50
  -3 -40   1    2.35    1.69
  -3 -40   0    1.99    1.44
  -3 -40  -1   14.24    2.85
   3 -41  -2   -2.23    1.45
  -3 -41   1    2.39    1.71
   4   0  -9    2.98    3.07
   4   0  -8   68.00    9.80
   4   0  -8   42.86    4.61
   4   0  -7   -1.13    0.83
   4   0  -7    2.16    1.97
   4   0  -6   -0.11    0.80
   4   0  -6    0.33    0.89
   4   0  -5   -0.17    0.19
   4   0  -5    1.17    1.72
   4   0  -4   98.03    9.26
  -4   0   3    0.54    1.13
   4   0  -3   -2.74    1.57
  -4   0   2   27.13    4.21
   4   0  -2   35.40    4.85
  -4   0   1    1.40    1.22
   4   0  -1   -0.42    0.82
  -4   0   0    1.80    1.22
  -4   0   0    0.50    0.36
   4   0   0    2.12    1.02
  -4   0  -1   -0.81    0.85
  -4   0  -1   -0.59    0.82
   4   0   1   -0.24    0.78
  -4   0  -2  211.23   11.66
  -4   0  -2  226.99   10.54
   4   0   2  213.25    5.84
  -4   0  -3   -1.12    1.40
  -4   0  -3   -0.62    1.29
  -4   0  -4    4.80    2.28
  -4   0  -4    3.21    1.01
  -4   0  -5    1.28    1.33
  -4   0  -5   -0.22    1.59
  -4   0  -6    1.00    1.13
  -4   0  -6   -0.43    1.07
  -4   0  -7   -3.15    1.65
  -4   0  -7   -2.23    1.23
  -4   0  -8    9.13    3.41
   4  -1  -9   13.90    4.61
   4   1  -9    8.50    3.76
   4  -1  -8   12.53    4.24
   4   1  -8   10.57    3.91
   4   1  -8    5.32    1.38
   4  -1  -8    7.67    1.98
   4   1  -7    2.75    2.08
   4   1  -7    2.06    1.03
   4  -1  -7    0.99    0.47
   4  -1  -7   -0.07    1.12
   4  -1  -6   -0.18    0.48
   4  -1  -6    0.10    1.15
   4   1  -6    1.46    1.62
   4  -1  -5   -0.22    0.32
   4   1  -5    0.09    0.18
   4  -1  -5    0.57    1.58
   4   1  -5    0.51    0.33
   4   1  -5    1.90    1.64
   4  -1  -4    8.63    2.74
   4   1  -4    8.57    2.77
  -4  -1   3   13.99    3.16
   4  -1  -3   20.21    3.91
   4   1  -3   12.31    3.05
  -4  -1   2    8.15    2.14
   4  -1  -2    9.81    2.68
  -4   1   2   14.41    3.20
   4  -1  -2    9.80    2.45
   4   1  -2    7.47    2.06
  -4  -1   1   29.82    4.35
  -4   1   1   24.68    3.94
   4  -1  -1   22.69    3.61
   4   1  -1   21.19    3.25
  -4   1   0    0.89    0.72
  -4  -1   0    0.00    0.76
  -4  -1   0    0.14    0.30
   4  -1   0    1.16    0.85
   4   1   0    0.02    0.44
  -4   1  -1   15.50    3.18
  -4  -1  -1   16.11    3.21
  -4   1  -1   17.51    2.49
   4  -1   1   15.29    2.33
   4   1   1   14.30    2.05
  -4   1  -2   62.83    6.39
  -4  -1  -2   77.59    7.10
  -4  -1  -2   68.49    5.70
  -4   1  -2   65.28    5.72
   4  -1   2   65.62    3.62
  -4   1  -3   16.99    3.42
  -4  -1  -3   20.83    3.77
  -4  -1  -3   17.02    3.30
  -4   1  -3   12.78    2.88
  -4   1  -4    0.60    1.06
  -4  -1  -4    1.34    1.92
  -4  -1  -4    0.36    0.78
  -4   1  -4    0.88    1.46
  -4   1  -5   69.48    7.03
  -4  -1  -5   60.23    7.37
  -4   1  -5   65.74    7.99
  -4   1  -6    9.29    2.67
  -4  -1  -6    3.84    1.78
  -4   1  -6    7.75    3.07
  -4   1  -7    1.60    1.38
  -4  -1  -7   -1.35    1.46
  -4   1  -7    0.62    1.48
  -4  -1  -8    0.39    1.76
  -4   1  -8    1.12    2.60
   4  -2  -9    2.02    2.08
   4   2  -9    2.73    2.04
   4   2  -8    1.07    1.68
   4  -2  -8   -3.73    1.42
   4  -2  -8   -2.10    1.81
   4   2  -7   33.15    6.42
   4  -2  -7   29.57    3.19
   4  -2  -7   23.01    5.45
   4   2  -6    2.68    1.62
   4  -2  -6    2.23    0.82
   4  -2  -6    1.93    1.59
   4  -2  -5   -0.30    0.29
   4   2  -5   -0.23    0.29
   4  -2  -4   12.48    3.22
   4   2  -4   10.56    3.12
  -4  -2   3   27.51    4.18
   4  -2  -3   26.82    4.74
   4   2  -3   24.02    4.16
  -4   2   2    6.93    2.16
  -4  -2   2    6.09    2.18
   4  -2  -2    7.39    2.18
   4  -2  -2    5.70    2.03
   4   2  -2    5.32    1.69
  -4   2   1   71.03    6.69
  -4  -2   1   78.82    7.11
   4  -2  -1   77.47    6.70
   4   2  -1   72.39    6.19
  -4   2   0    4.48    1.79
  -4  -2   0    3.28    1.41
  -4   2   0    4.09    0.92
   4  -2   0    5.08    1.65
  -4  -2   0    4.52    0.81
   4   2   0    6.24    1.58
  -4   2  -1   67.98    6.48
  -4  -2  -1   66.06    6.61
  -4   2  -1   62.80    4.89
   4  -2   1   67.04    4.95
   4   2   1   62.45    4.13
  -4   2  -2   98.45    7.85
  -4  -2  -2  100.47    6.81
  -4   2  -2   97.35    7.13
   4  -2   2  101.13    4.90
  -4  -2  -2   94.92    7.90
  -4   2  -3  163.96   10.20
  -4  -2  -3  165.68   10.62
  -4  -2  -3  169.18   10.05
  -4   2  -3  167.88   10.48
  -4   2  -4  213.68   11.93
  -4  -2  -4  213.39   12.61
  -4   2  -4  205.35   12.92
  -4   2  -5  249.37   13.07
  -4  -2  -5  245.75   14.82
  -4   2  -5  262.04   15.87
  -4   2  -6    4.65    1.99
  -4  -2  -6    6.00    2.47
  -4   2  -6    4.93    2.44
  -4   2  -7    1.12    1.42
  -4  -2  -7   -2.17    1.93
  -4   2  -7    2.22    2.47
  -4  -2  -8    2.45    1.22
  -4   2  -8    2.63    3.25
   4  -3  -9   17.88    5.29
   4   3  -9   15.44    4.67
   4   3  -8    9.36    3.67
   4  -3  -8    4.68    1.42
   4  -3  -8    9.52    3.95
   4  -3  -7   -0.01    0.51
   4   3  -7   -1.07    1.94
   4  -3  -7   -0.22    1.36
   4   3  -6   21.04    4.94
   4  -3  -6   17.55    1.97
   4  -3  -6   17.12    4.28
   4   3  -5    0.57    0.80
   4   3  -5    0.12    0.25
   4  -3  -5    0.89    1.16
   4  -3  -5    0.45    0.28
   4  -3  -4   12.09    3.04
   4   3  -4    5.60    1.57
  -4  -3   3   13.28    2.99
   4  -3  -3   14.84    3.49
   4   3  -3   15.23    3.28
  -4   3   2    3.92    1.32
  -4  -3   2    6.89    2.37
   4  -3  -2    6.10    2.12
   4  -3  -2    3.78    1.64
   4   3  -2    3.94    1.56
  -4   3   1   45.17    5.31
  -4  -3   1   44.01    5.33
   4  -3  -1   39.57    4.81
   4   3  -1   45.06    4.84
   4   3   0    5.10    1.53
  -4   3   0    8.09    2.61
  -4  -3   0    3.68    1.80
  -4   3   0    5.22    1.10
  -4  -3   0    4.73    0.82
   4  -3   0    5.09    1.56
  -4   3  -1   87.48    7.28
  -4  -3  -1  100.41    8.18
  -4   3  -1   90.98    6.00
   4  -3   1   99.10    6.19
  -4  -3  -1   89.84    5.05
  -4  -3  -2    0.71    0.99
  -4   3  -2    2.07    0.85
   4  -3   2    1.87    0.69
  -4   3  -3   18.25    3.49
  -4  -3  -3   17.05    3.19
  -4   3  -3   17.10    3.56
  -4   3  -4   50.73    5.75
  -4  -3  -4   43.01    5.66
  -4   3  -4   43.43    6.04
  -4   3  -5   38.04    5.09
  -4  -3  -5   32.73    5.23
  -4   3  -5   37.99    6.11
  -4   3  -6    3.88    1.85
  -4   3  -6    0.93    1.35
  -4  -3  -7    9.55    3.60
  -4   3  -7   13.43    4.24
  -4  -3  -8    6.22    3.29
  -4   3  -8   12.98    4.32
   4  -4  -9    4.08    3.18
   4   4  -8   49.94    8.27
   4   4  -8   37.53    4.95
   4  -4  -8   31.24    3.77
   4  -4  -8   48.11    8.32
   4   4  -7   -0.23    1.49
   4   4  -7    1.46    1.09
   4  -4  -7    0.63    0.45
   4  -4  -7    2.44    1.70
   4  -4  -6   28.73    2.47
   4   4  -6   27.21    3.14
   4  -4  -6   28.45    5.64
   4   4  -5    1.30    1.27
   4   4  -5    1.82    0.40
   4  -4  -5    2.21    0.46
   4  -4  -5    3.03    2.20
   4  -4  -4   52.06    6.89
   4   4  -4   58.23    7.09
  -4  -4   4   52.80    6.09
  -4  -4   3   15.92    3.14
   4   4  -3   18.45    3.64
   4  -4  -3   16.32    3.58
   4  -4  -2   69.23    6.99
  -4  -4   2   70.12    6.83
   4  -4  -2   72.91    7.12
   4   4  -2   78.47    6.93
   4   4  -1    0.24    0.55
  -4   4   1    0.06    0.70
  -4  -4   1   -0.05    0.89
   4  -4  -1   -0.30    0.66
  -4   4   1    0.05    0.10
  -4   4   0   47.14    5.52
  -4  -4   0   45.82    5.60
  -4   4   0   32.31    2.07
  -4   4   0   40.74    3.31
   4   4   0   48.92    4.37
  -4  -4   0   36.93    2.24
  -4   4  -1    3.06    1.49
  -4  -4  -1    3.31    1.64
  -4   4  -1    3.63    1.01
  -4  -4  -1    3.40    0.94
  -4   4  -2    2.14    1.47
  -4  -4  -2    1.70    1.05
  -4  -4  -2    1.34    0.96
  -4   4  -2    0.78    0.68
  -4   4  -3  101.84    7.87
  -4   4  -3  105.57    8.55
   4  -4   3  103.72    4.29
  -4  -4  -4   49.55    5.93
  -4   4  -4   46.58    6.24
  -4   4  -4   52.92    5.79
  -4   4  -5    2.22    1.22
  -4  -4  -5    3.24    2.07
  -4   4  -5   -0.24    2.04
  -4   4  -6    1.89    1.35
  -4  -4  -6   -0.09    1.37
  -4   4  -6    0.63    1.18
  -4  -4  -7    0.21    1.29
  -4   4  -7    0.85    1.87
  -4   4  -8   -0.45    1.07
   4  -5  -9    5.18    2.95
   4   5  -8    2.21    1.21
   4   5  -8    2.57    2.92
   4  -5  -8    0.44    0.94
   4  -5  -8    1.09    1.99
   4   5  -7   10.43    3.61
   4   5  -7    8.42    2.08
   4  -5  -7   10.60    1.84
   4  -5  -7   12.23    3.88
   4   5  -6   -0.23    0.91
   4  -5  -6    0.17    0.43
   4   5  -6   -0.49    0.51
   4   5  -6    0.10    0.59
   4  -5  -6   -0.10    1.39
   4   5  -5    6.11    2.43
   4   5  -5    7.82    0.86
   4   5  -5    7.80    1.47
   4  -5  -5    8.10    0.89
   4  -5  -5    6.75    3.07
   4   5  -4    1.23    0.98
  -4  -5   4    0.38    1.11
   4  -5  -4    0.27    0.11
   4  -5  -4   -0.49    1.97
   4   5  -4    0.50    0.17
   4   5  -3   10.62    2.80
  -4  -5   3    7.78    2.32
   4  -5  -3   10.46    2.97
   4   5  -2    1.04    0.82
   4  -5  -2    3.42    1.61
  -4  -5   1   50.28    7.22
   4  -5  -1   43.98    5.41
  -4  -5   1   46.15    1.38
  -4   5   1   41.69    2.32
  -4   5   1   46.26    1.49
   4   5  -1   52.34    5.02
  -4   5   1   49.27    5.51
  -4   5   0   22.94    3.79
  -4   5   0   26.07    1.82
  -4  -5   0   26.23    4.18
  -4   5   0   21.07    2.39
  -4  -5   0   25.52    1.80
  -4   5  -1   20.33    3.53
  -4  -5  -1   15.46    3.28
  -4  -5  -1   17.53    2.23
  -4   5  -1   14.20    2.44
  -4   5  -2    1.43    1.36
  -4   5  -2    0.84    0.66
  -4  -5  -2    0.59    0.49
  -4   5  -3    0.26    0.60
  -4   5  -3   -4.86    1.93
  -4   5  -4    7.30    2.66
  -4   5  -4   -0.56    2.03
  -4   5  -5    0.59    1.12
  -4   5  -5   -2.01    2.51
  -4   5  -6    0.91    0.92
  -4   5  -6   -0.34    1.22
  -4   5  -7    6.00    2.64
  -4   5  -8    1.69    1.85
   4  -6  -9    6.30    3.14
   4   6  -8    4.21    1.99
   4  -6  -8    2.75    1.21
   4  -6  -8    3.24    1.34
   4   6  -7    7.45    3.31
   4   6  -7    5.83    1.96
   4  -6  -7    7.16    1.60
   4  -6  -7    3.46    2.45
   4  -6  -6    1.45    0.62
   4   6  -6    1.28    2.35
   4   6  -6    1.87    0.75
   4   6  -6    1.08    0.74
   4  -6  -6    1.36    1.71
   4   6  -5   19.74    4.48
   4   6  -5   21.18    1.46
   4   6  -5   17.80    2.19
   4  -6  -5   22.57    1.50
   4  -6  -5   22.19    4.83
  -4  -6   4   45.20    5.69
   4  -6  -4   46.98    1.58
   4   6  -4   47.44    2.64
   4  -6  -4   46.76    6.66
   4   6  -4   45.79    1.61
   4   6  -4   48.43    6.27
  -4  -6   3   62.48    6.69
   4   6  -3   53.45    6.10
  -4  -6   2   43.56    5.45
   4   6  -2   43.19    5.15
  -4   6   1    1.19    0.63
   4  -6  -1    0.11    0.97
  -4   6   1    1.08    0.27
  -4  -6   1    0.71    0.24
  -4   6   0    1.09    1.28
  -4  -6   0    0.72    0.62
  -4   6   0    0.76    0.28
  -4  -6   0    1.19    0.39
  -4   6  -1    2.07    1.36
  -4  -6  -1    2.38    1.31
  -4  -6  -1    3.11    0.94
  -4   6  -2   17.70    3.24
  -4   6  -2   15.05    3.02
  -4  -6  -2   20.64    2.82
  -4   6  -3   -0.72    1.11
  -4  -6  -3   -0.26    1.05
  -4   6  -3    0.10    0.93
  -4   6  -4   20.01    3.50
  -4   6  -4   18.93    3.96
  -4   6  -5    5.46    1.94
  -4   6  -5    4.23    2.21
  -4   6  -6    8.61    2.21
  -4   6  -6   11.64    3.62
  -4   6  -7    2.24    1.89
  -4   6  -8    5.78    3.17
   4  -7  -9    0.78    1.81
   4   7  -8    2.67    1.53
   4  -7  -8    1.78    1.00
   4  -7  -8    1.48    1.78
   4  -7  -7   46.80    3.81
   4   7  -7   40.49    4.76
   4   7  -6   28.10    5.72
   4   7  -6   27.45    2.29
   4   7  -6   29.61    3.59
   4  -7  -6   32.10    2.50
   4  -7  -6   30.03    5.98
   4   7  -5   61.02    2.50
   4   7  -5   50.61    3.99
   4  -7  -5   61.86    2.52
   4  -7  -5   58.61    7.67
   4   7  -5   63.35    7.74
   4   7  -4    6.70    2.41
   4  -7  -4    9.47    0.79
  -4  -7   4   10.31    2.93
   4   7  -4    7.30    1.22
   4   7  -4    9.45    0.83
   4  -7  -4    9.67    3.30
   4   7  -3    8.42    2.57
  -4  -7   3   12.79    3.15
  -4   7   2  138.86    3.52
   4   7  -2  127.41    3.52
  -4  -7   1   25.75    1.29
  -4  -7   1   27.59    4.39
   4  -7  -1   26.91    4.37
  -4   7   1   26.28    1.37
  -4   7   0   25.13    3.83
  -4   7   0   21.31    1.64
  -4  -7   0   24.25    4.08
  -4  -7   0   22.71    1.69
  -4   7  -1    2.35    0.94
  -4  -7  -1    2.19    1.29
  -4  -7  -1    3.18    1.09
  -4   7  -2    0.54    0.62
  -4  -7  -2    1.09    0.52
  -4   7  -3    9.94    2.65
  -4  -7  -3    6.31    1.79
  -4   7  -3    5.37    1.79
  -4   7  -4    0.00    0.62
  -4   7  -4   -1.26    2.27
  -4  -7  -4   -0.83    1.65
  -4   7  -5    0.11    1.09
  -4   7  -5   -1.01    1.96
  -4  -7  -5    0.34    1.26
  -4   7  -6    0.91    0.79
  -4   7  -6    0.07    1.28
  -4   7  -7    3.48    3.17
  -4  -7  -8    0.68    1.19
  -4   7  -8    4.54    3.20
   4  -8  -9   -1.97    1.98
   4  -8  -8    7.36    1.92
   4   8  -8    6.48    2.36
   4  -8  -8    5.53    3.69
   4   8  -7   17.31    3.18
   4  -8  -7   21.13    5.83
   4  -8  -7   25.27    3.03
   4   8  -6    2.70    0.76
   4   8  -6    4.00    1.39
   4  -8  -6    3.77    2.87
   4  -8  -6    3.40    0.99
   4   8  -5   56.23    2.50
   4   8  -5   57.20    4.41
   4  -8  -5   62.54    2.59
   4  -8  -5   58.21    7.75
  -4  -8   4  102.34    8.59
   4  -8  -4   99.04    2.76
   4   8  -4   93.49    2.77
  -4  -8   3   32.87    4.89
  -4   8   3   33.95    2.27
   4   8  -3   30.69    1.79
   4   8  -2   19.07    1.74
  -4   8   2   20.90    1.60
  -4  -8   1   41.76    5.36
   4  -8  -1   39.14    5.27
  -4  -8   1   39.40    1.71
   4   8  -1   38.63    3.12
  -4   8   1   39.63    1.80
  -4   8   0   -0.18    0.89
   4  -8   0   -0.16    1.19
   4   8   0    0.56    0.52
  -4   8   0    0.15    0.21
  -4  -8   0   -0.04    0.18
  -4   8  -1   50.56    5.43
  -4  -8  -1   56.53    3.76
  -4   8  -2   27.03    3.92
  -4  -8  -2   22.13    2.85
  -4   8  -3   66.01    6.10
  -4  -8  -3   63.63    5.63
  -4   8  -4   89.26    7.15
  -4   8  -4   93.00    9.24
  -4  -8  -4   85.48    7.17
  -4   8  -5    3.41    1.45
  -4  -8  -5    2.98    1.42
  -4   8  -5    2.71    1.61
  -4   8  -6    0.20    1.00
  -4  -8  -6    0.58    1.31
  -4   8  -6   -1.71    1.81
  -4  -8  -7    1.52    1.80
  -4   8  -7   -3.38    2.39
  -4   8  -8    0.15    1.08
  -4  -8  -8    2.62    1.87
   4  -9  -9    4.03    2.88
   4  -9  -8   43.25    4.12
   4   9  -8   35.95    4.98
   4  -9  -8   43.76    7.83
   4   9  -7   15.86    3.16
   4  -9  -7   14.41    4.46
   4  -9  -7   23.44    2.71
   4   9  -6   12.69    2.39
   4   9  -6   12.02    1.54
   4  -9  -6   12.90    1.58
   4  -9  -6   13.13    4.02
   4  -9  -5    1.64    0.60
   4  -9  -5   -0.19    1.60
   4   9  -5    0.78    0.47
  -4  -9   4   16.32    3.91
   4  -9  -4   15.19    1.20
   4   9  -4   14.65    1.21
  -4  -9   3    6.65    2.36
  -4   9   3    4.96    0.99
   4   9  -3    4.35    0.75
  -4  -9   2   79.14    7.44
   4   9  -2   80.32    3.98
  -4   9   2   73.99    3.28
   4  -9  -1   37.61    5.17
  -4  -9   1   35.76    4.90
  -4  -9   1   41.20    1.87
   4   9  -1   44.72    3.56
  -4   9   1   44.28    2.03
  -4   9   0   11.66    1.23
   4  -9   0   12.83    2.90
  -4  -9   0   13.61    3.15
   4   9   0   11.63    2.16
  -4  -9   0   12.60    1.26
  -4  -9  -1   53.44    3.58
  -4   9  -1   54.74    3.64
   4   9   1   55.47    5.51
  -4   9  -1   57.11    5.78
  -4   9  -2   26.18    3.92
  -4  -9  -2   22.87    2.92
  -4   9  -3    4.19    1.65
  -4  -9  -3    3.84    1.19
  -4   9  -4    6.84    2.02
  -4  -9  -4    8.92    2.41
  -4   9  -5    0.36    0.79
  -4   9  -5    0.56    0.93
  -4  -9  -5    0.66    0.64
  -4  -9  -6    4.87    2.22
  -4   9  -6    3.07    1.44
  -4   9  -6    2.97    1.83
  -4  -9  -7   18.33    4.08
  -4   9  -7   23.36    5.78
  -4  -9  -8    0.68    1.59
  -4   9  -8    0.01    1.26
   4 -10  -9    8.52    4.19
   4 -10  -8    9.69    2.12
   4  10  -8    7.49    2.25
   4 -10  -7   -0.51    0.37
   4  10  -7    0.30    0.87
   4  10  -6    3.16    1.14
   4  10  -6    1.93    0.67
   4 -10  -6    3.23    0.83
  -4 -10   5    3.95    1.88
   4 -10  -5    2.97    0.64
   4  10  -5    2.33    0.58
  -4 -10   4   47.09    5.87
   4 -10  -4   45.69    2.15
  -4  10   4   48.25    3.92
   4  10  -4   44.36    2.18
  -4 -10   3    3.84    1.46
  -4  10   3    5.74    1.21
   4  10  -3    5.73    1.00
  -4 -10   3    7.64    2.60
  -4 -10   2    5.81    2.06
  -4 -10   2   10.92    2.79
  -4  10   2    8.54    1.22
   4 -10  -1   -0.10    0.92
  -4 -10   1    0.77    0.97
   4  10  -1    0.80    0.57
  -4  10   1    1.07    0.45
  -4 -10   1    0.88    0.41
  -4 -10   1   -0.08    0.85
  -4 -10   0    1.31    0.85
   4 -10   0    3.66    1.59
  -4 -10   0    2.09    0.60
   4  10   0    2.43    1.04
  -4  10   0    2.06    0.59
  -4  10  -1   16.11    1.99
  -4 -10  -1   13.22    1.77
   4  10   1   19.45    3.37
  -4 -10  -2  162.05    7.64
   4  10   2  152.07   10.41
  -4  10  -2  153.31    9.23
  -4  10  -3   12.88    2.65
  -4 -10  -3   10.82    2.21
  -4  10  -4   29.39    4.05
  -4 -10  -4   31.66    4.30
  -4  10  -5   10.15    2.38
  -4 -10  -5   11.77    2.89
  -4  10  -5    9.29    3.23
  -4 -10  -6   -1.53    1.51
  -4  10  -6   -1.87    2.70
  -4  10  -7    2.54    1.96
  -4 -10  -7    3.36    3.41
  -4  10  -8    0.68    2.14
  -4 -10  -8   -2.71    1.92
   4 -11  -9    1.52    1.93
   4 -11  -8    5.04    1.26
   4  11  -8    3.66    1.42
   4 -11  -8    8.45    3.44
   4  11  -7    8.92    2.31
   4 -11  -7   11.49    3.84
   4 -11  -7   11.10    1.65
   4 -11  -6    3.83    0.90
   4  11  -6    2.50    0.75
   4 -11  -6    5.88    2.75
   4  11  -5    4.93    0.87
  -4 -11   5    5.66    2.23
   4 -11  -5    5.06    0.82
  -4 -11   4   27.48    4.60
   4 -11  -4   29.58    1.84
  -4  11   4   29.58    3.25
   4  11  -4   28.04    1.85
  -4 -11   3   58.47    6.53
   4  11  -3   58.35    3.13
  -4  11   3   57.02    3.96
  -4 -11   3   61.65    7.23
  -4 -11   2    4.00    1.68
   4  11  -2    3.19    0.84
  -4  11   2    3.01    0.75
  -4 -11   2    1.48    1.03
  -4 -11   1   43.80    5.50
  -4 -11   1   46.11    2.24
   4  11  -1   50.45    4.17
  -4  11   1   47.18    2.37
  -4 -11   1   41.41    5.02
  -4  11   0   21.77    1.79
   4 -11   0   24.02    4.14
  -4 -11   0   23.11    1.83
   4  11   0   23.77    3.30
  -4 -11   0   21.89    3.29
  -4 -11  -1   13.08    1.74
   4  11   1   15.48    3.06
  -4 -11  -2   91.78    5.70
   4  11   2   81.61    7.76
  -4 -11  -3    3.41    1.04
  -4  11  -3    2.38    0.99
  -4 -11  -4    0.43    1.02
  -4  11  -4   -0.09    0.48
  -4  11  -5   14.07    2.64
  -4 -11  -5    6.51    2.18
  -4 -11  -6   20.58    4.20
  -4  11  -6   18.48    4.93
  -4 -11  -7    1.11    1.38
  -4  11  -7   -1.88    2.27
   4 -12  -9   11.13    4.83
   4 -12  -8    1.52    0.60
   4 -12  -8    0.13    1.16
   4  12  -7   -0.92    1.08
   4 -12  -7   -1.82    2.08
   4 -12  -7    0.48    0.40
   4 -12  -6    1.24    0.54
   4 -12  -6    2.31    1.89
   4  12  -6    1.02    0.68
   4  12  -5    0.81    0.49
  -4 -12   5   -0.31    1.47
   4 -12  -5    1.27    0.59
  -4  12   5    0.55    0.56
  -4 -12   4    7.92    2.81
   4 -12  -4   10.48    1.16
  -4  12   4    7.25    1.72
   4  12  -4   10.15    1.23
   4  12  -3   15.66    1.71
  -4 -12   3    9.35    2.86
  -4 -12   2    1.82    0.82
  -4  12   2    2.73    0.65
   4  12  -2    1.66    0.62
  -4 -12   2    2.87    1.58
  -4 -12   1    2.43    1.71
   4  12  -1    1.57    0.56
  -4  12   1    3.72    0.77
  -4 -12   1    2.79    0.68
  -4 -12   1    2.31    1.51
   4 -12   0   68.27    6.84
  -4  12   0   70.08    3.19
   4  12   0   66.76    5.75
  -4 -12   0   69.82    3.18
  -4 -12   0   62.36    5.71
   4  12   1   32.22    4.58
  -4 -12  -1   32.29    3.53
  -4 -12  -1   34.07    2.87
  -4 -12  -2   54.54    4.39
  -4  12  -2   48.05    4.06
   4  12   2   45.43    5.94
  -4 -12  -3   95.18    6.62
  -4 -12  -4   19.44    3.31
  -4  12  -4   27.09    3.72
  -4  12  -5   12.32    2.40
  -4 -12  -5   10.65    2.86
  -4  12  -6    1.41    1.42
  -4 -12  -6   -0.40    1.85
  -4  12  -7    0.25    1.57
  -4 -12  -7   -1.18    1.35
   4 -13  -9   17.00    5.23
   4 -13  -8   -0.35    0.52
   4  13  -8   -0.37    0.78
   4 -13  -8    0.54    1.46
   4 -13  -7   18.05    2.20
   4 -13  -7   25.71    5.55
   4 -13  -6    1.97    0.70
  -4 -13   5   18.90    3.80
   4 -13  -5   19.58    1.69
   4  13  -5   17.33    1.72
  -4  13   5   18.90    3.21
  -4 -13   4   16.36    3.47
   4 -13  -4   15.82    1.48
  -4  13   4   17.79    2.82
   4  13  -4   16.86    1.61
   4  13  -3   33.23    2.56
   4 -13  -3   31.61    2.41
  -4 -13   3   24.43    4.31
  -4  13   2   12.66    1.66
  -4 -13   2   10.98    2.73
   4  13  -2   14.19    1.91
  -4 -13   2   13.07    3.27
  -4 -13   1   45.96    5.77
  -4 -13   1   41.14    2.33
  -4  13   1   40.58    2.44
  -4 -13   1   39.84    5.11
   4 -13   0    0.86    0.75
  -4 -13   0    2.43    0.71
   4  13   0    1.29    0.74
  -4 -13   0    3.17    1.53
  -4  13   0    2.31    0.71
   4 -13   1  228.17   12.20
   4  13   1  244.19   12.56
  -4 -13  -1  226.58    9.80
  -4 -13  -1  226.80    7.27
  -4 -13  -2   91.56    5.59
  -4  13  -2   77.85    5.15
   4  13   2   84.86    8.18
  -4 -13  -3   23.38    3.52
  -4 -13  -4    9.12    2.31
  -4 -13  -5    0.23    0.85
  -4 -13  -6   18.52    3.81
  -4  13  -7    1.73    2.29
  -4 -13  -7    0.94    1.59
   4 -14  -9    2.32    1.99
   4  14  -8   -1.35    1.16
   4 -14  -8   -0.03    1.92
   4 -14  -8   -0.11    0.64
   4 -14  -7    2.73    1.01
   4 -14  -7    1.12    2.91
   4 -14  -6    0.41    0.49
   4 -14  -5    8.50    1.17
  -4 -14   5    8.64    2.68
   4  14  -5    6.14    1.11
  -4 -14   4    0.92    1.11
  -4  14   4    0.74    0.74
   4  14  -4    1.64    0.63
   4 -14  -4    1.97    0.59
   4  14  -3    0.74    0.45
   4 -14  -3    0.33    0.30
  -4  14   3    0.14    0.44
   4  14  -2    2.09    0.85
  -4 -14   2    0.67    1.11
  -4  14   2    1.13    0.54
  -4 -14   2    0.63    1.36
  -4 -14   1    4.45    2.50
  -4  14   1    3.12    0.74
  -4 -14   1    3.18    0.75
  -4 -14   1    7.62    2.26
   4 -14   0    6.12    2.24
  -4 -14   0    5.42    0.96
   4  14   0    5.02    1.58
  -4 -14   0    3.88    1.45
   4 -14   1    8.18    2.31
   4  14   1    5.47    1.76
  -4  14  -1   10.51    1.64
  -4 -14  -1    8.00    1.90
  -4 -14  -1    9.27    1.66
  -4 -14  -2   10.49    1.92
  -4  14  -2   11.34    1.97
   4  14   2   16.60    3.77
  -4 -14  -2   14.60    2.09
  -4 -14  -3  231.51   10.17
  -4 -14  -4   11.18    2.53
  -4 -14  -5    1.34    0.66
  -4 -14  -6    1.97    1.79
  -4 -14  -7    5.40    2.12
  -4  14  -7   -1.28    2.36
   4  15  -8    2.04    1.26
   4 -15  -8    3.30    2.35
   4 -15  -8    1.42    0.81
   4 -15  -7    7.52    1.47
   4 -15  -7    8.35    3.86
   4 -15  -6    0.93    0.62
   4 -15  -5    1.24    0.53
  -4 -15   5   -0.43    0.89
   4  15  -5    0.58    0.51
  -4 -15   4   10.72    2.85
   4 -15  -4   12.30    1.45
  -4  15   4   10.73    2.23
   4  15  -4    9.59    1.35
  -4  15   3    5.21    1.38
  -4 -15   3    5.57    2.40
   4  15  -3    5.32    1.06
   4 -15  -3    5.45    1.08
  -4  15   2   32.05    2.83
  -4 -15   2   34.05    5.06
   4  15  -2   32.48    3.16
  -4 -15   2   31.87    5.12
  -4 -15   1    2.63    1.79
   4  15  -1    2.08    0.75
  -4  15   1    2.33    0.66
  -4 -15   1    1.88    0.60
  -4 -15   1    2.09    1.32
  -4 -15   0   11.44    1.42
   4  15   0    9.33    2.31
  -4 -15   0    8.02    2.25
   4 -15   1  104.06    8.43
  -4  15  -1   96.77    4.72
   4  15   1  102.58    8.56
  -4 -15  -1  106.21    4.94
  -4 -15  -1  104.70    7.07
  -4  15  -2  149.32    7.10
   4  15   2  158.66   11.57
  -4 -15  -2  155.74    7.19
  -4 -15  -2  159.86    7.29
  -4 -15  -3    9.19    2.22
  -4 -15  -4    3.71    1.54
  -4 -15  -5    6.30    1.92
  -4 -15  -6   12.93    3.24
  -4 -15  -7    2.07    2.12
  -4  15  -7    0.95    1.99
   4 -16  -8    2.91    1.07
   4 -16  -8    1.28    1.42
   4 -16  -7    1.96    0.86
   4 -16  -6    2.95    0.91
  -4 -16   5    4.47    1.77
   4  16  -5    4.12    0.95
   4 -16  -5    7.95    1.19
  -4 -16   4    2.42    1.76
   4 -16  -4    2.00    0.60
   4  16  -4    2.82    0.82
  -4 -16   3   45.23    5.93
   4 -16  -3   42.38    3.09
  -4  16   3   40.98    3.90
   4  16  -3   43.26    3.29
  -4  16   2   19.77    2.33
  -4 -16   2   19.08    2.18
  -4 -16   2   17.21    3.80
   4  16  -2   22.43    2.81
  -4 -16   2   22.41    4.14
  -4 -16   1    1.39    0.59
   4  16  -1    1.19    0.89
  -4 -16   1    2.12    1.46
  -4 -16   0    1.94    0.80
   4  16   0    0.00    0.61
  -4 -16   0    0.59    0.93
   4 -16   1   78.67    7.33
  -4  16  -1   86.92    4.50
   4  16   1   84.91    7.87
  -4 -16  -1   95.05    4.66
  -4 -16  -1   90.71    6.71
  -4 -16  -2   -0.10    0.74
  -4  16  -2    0.40    0.57
   4  16   2    0.05    0.83
  -4 -16  -2   -0.55    0.54
  -4 -16  -3    6.79    1.81
  -4 -16  -4   25.35    3.71
  -4 -16  -5    6.95    2.13
  -4 -16  -6    6.45    2.14
  -4 -16  -7    4.77    2.03
  -4  16  -7    0.67    1.38
   4 -17  -8    6.58    1.60
   4 -17  -8    3.58    2.48
   4 -17  -7    5.63    1.29
  -4 -17   6    3.07    1.69
   4 -17  -6    4.57    1.10
   4  17  -5    0.82    0.44
   4 -17  -5    1.89    0.69
  -4 -17   4    2.55    1.89
   4 -17  -4    3.47    0.85
   4  17  -4    3.60    0.99
   4  17  -3   13.22    1.94
  -4 -17   3   11.18    3.03
   4 -17  -3   10.45    1.62
  -4 -17   2   26.24    2.61
  -4 -17   2   26.43    4.77
   4  17  -2   27.68    3.19
  -4 -17   1   34.31    2.51
   4  17  -1   37.04    4.04
  -4 -17   1   29.81    4.70
  -4  17   0   56.06    3.33
  -4 -17   0   58.91    3.32
  -4 -17   0   56.51    6.07
   4 -17   1   70.84    7.05
  -4  17  -1   65.26    3.93
   4  17   1   69.91    7.26
  -4 -17  -1   70.02    4.04
  -4 -17  -1   61.22    5.64
  -4  17  -2   -0.38    0.70
  -4 -17  -2    0.55    0.55
  -4 -17  -2   -0.40    0.71
  -4 -17  -3    9.47    1.97
  -4 -17  -4    1.87    1.09
  -4 -17  -5    1.07    1.23
  -4 -17  -6    5.86    2.43
  -4 -17  -7    0.26    1.44
   4 -18  -8    3.98    2.74
   4 -18  -7    1.77    0.95
  -4 -18   6    4.15    1.92
   4 -18  -6    3.05    1.02
  -4 -18   5    5.48    2.04
   4  18  -5    2.83    0.82
  -4  18   5    2.42    0.85
   4 -18  -5    4.07    0.92
  -4 -18   4    0.29    0.66
   4 -18  -4   -0.28    0.52
   4  18  -4    0.47    0.50
   4 -18  -3   18.38    2.19
  -4 -18   3   23.92    4.52
   4  18  -3   20.65    2.41
  -4 -18   2    1.38    1.15
  -4 -18   2    0.62    0.63
   4  18  -2    1.50    0.92
   4  18  -1   -0.44    0.91
  -4 -18   1    1.21    0.67
  -4 -18   1    0.75    0.81
  -4 -18   0    4.41    1.00
  -4  18   0    4.07    1.03
  -4 -18   0    3.51    1.73
  -4  18  -1   19.35    2.24
   4 -18   1   18.86    3.58
   4  18   1   18.75    3.88
  -4 -18  -1   17.98    2.17
  -4 -18  -1   19.21    3.36
  -4 -18  -2    0.30    0.63
  -4 -18  -2    0.09    0.71
  -4 -18  -3    4.36    1.18
  -4 -18  -4    5.66    1.96
  -4 -18  -5    0.28    1.46
  -4 -18  -6    0.34    1.11
  -4 -18  -7    0.11    1.50
   4 -19  -8    4.59    2.88
   4 -19  -7    7.81    1.47
  -4 -19   6   12.25    3.06
   4 -19  -6   13.26    1.79
   4  19  -5    1.24    0.60
   4 -19  -5    0.46    0.53
  -4 -19   4    0.98    0.84
   4 -19  -4    0.34    0.32
   4  19  -4    1.16    0.74
   4  19  -3    9.30    1.69
  -4 -19   3    9.84    2.59
   4 -19  -3   10.38    1.72
  -4 -19   2    1.45    1.67
  -4 -19   2    0.98    0.57
   4  19  -2    1.37    0.90
  -4 -19   1    2.54    0.84
  -4  19   1    4.41    1.14
   4  19  -1    2.80    1.09
  -4 -19   1    3.72    1.85
  -4 -19   0    2.34    0.80
  -4  19   0    1.78    0.75
  -4 -19   0    0.76    0.68
   4 -19   1   59.45    6.50
  -4  19  -1   55.07    3.69
   4  19   1   49.29    6.30
  -4 -19  -1   59.26    3.75
  -4 -19  -1   55.24    5.67
  -4 -19  -2    9.32    1.75
  -4 -19  -2    7.88    2.11
  -4 -19  -3    0.33    0.48
  -4 -19  -4   -0.56    1.21
  -4 -19  -5    3.62    1.70
  -4 -19  -6    2.56    1.37
  -4 -19  -7    0.21    1.19
   4 -20  -8    1.65    2.70
   4 -20  -7    4.48    1.26
  -4 -20   6    4.07    1.83
   4 -20  -6    6.35    1.38
  -4 -20   5    2.50    1.87
   4 -20  -5    0.81    0.56
  -4 -20   4    0.47    1.25
   4 -20  -4    1.94    0.70
   4  20  -4    0.72    0.57
   4  20  -3    0.25    0.54
  -4  20   3    1.08    0.89
  -4 -20   3    0.22    1.56
   4 -20  -3    0.27    0.36
  -4 -20   2   12.07    3.10
  -4  20   2   13.57    2.24
  -4 -20   2   14.17    2.11
   4  20  -2   16.03    2.57
  -4 -20   1   44.81    3.18
   4  20  -1   40.09    4.52
  -4  20   1   35.11    3.02
  -4 -20   1   36.49    5.54
  -4 -20   0   16.04    3.53
  -4 -20   0   11.88    1.67
  -4  20   0   12.82    1.75
  -4 -20  -1   12.61    2.79
   4  20   1   12.38    3.27
  -4 -20  -1   14.54    2.01
  -4  20  -1   11.04    1.76
   4 -20   2    0.24    0.75
  -4 -20  -2    1.04    0.87
  -4 -20  -2    1.93    0.98
  -4 -20  -3    2.22    0.95
  -4 -20  -4    2.57    0.79
  -4 -20  -5    6.23    2.07
  -4 -20  -6    3.53    1.83
   4 -21  -7   17.01    2.22
   4 -21  -6    4.00    1.05
  -4 -21   6    4.02    1.66
  -4 -21   5   11.08    3.31
   4 -21  -5   11.13    1.65
  -4  21   4    0.34    0.67
  -4 -21   4   -0.04    1.71
   4 -21  -4    1.78    0.92
   4  21  -4    3.10    1.28
  -4  21   3    0.84    0.63
   4  21  -3    0.84    0.58
  -4 -21   3    0.36    1.03
   4 -21  -3    1.66    0.79
  -4 -21   2    1.44    1.97
  -4  21   2    0.55    0.77
  -4 -21   2    0.94    0.65
   4  21  -2    1.81    1.27
  -4 -21   1   30.07    2.75
   4  21  -1   27.90    3.90
  -4  21   1   29.09    2.89
  -4 -21   0   18.05    3.70
  -4 -21   0   16.34    1.95
   4  21   0   15.47    2.97
  -4  21   0   14.16    1.91
  -4 -21  -1    9.38    2.46
  -4 -21  -1   16.36    2.01
   4 -21   2   34.12    4.82
  -4 -21  -2   41.30    3.60
  -4 -21  -3    3.24    1.11
  -4 -21  -4   12.29    2.46
  -4 -21  -5   -0.30    1.28
  -4 -21  -6    3.06    1.32
   4 -22  -7    5.33    1.40
   4 -22  -6   10.10    1.68
  -4 -22   6   12.76    3.24
  -4 -22   5   24.36    4.66
   4 -22  -5   21.37    2.39
  -4 -22   4   65.70    7.40
   4 -22  -4   69.81    4.34
  -4 -22   3   40.52    5.82
   4 -22  -3   41.27    3.69
  -4  22   3   38.73    4.39
   4  22  -3   38.28    3.76
  -4  22   2   31.36    3.47
  -4 -22   2   34.84    3.45
   4  22  -2   27.46    3.56
   4  22  -1   10.46    2.39
  -4 -22   1   12.17    1.82
  -4  22   1   10.15    1.80
  -4 -22   0   -0.32    0.57
  -4  22   0    0.16    0.43
   4  22   0   -0.35    0.84
  -4 -22   0   -0.05    0.49
  -4 -22  -1    2.87    1.39
  -4 -22  -1    3.33    1.05
   4 -22   2    3.08    1.56
  -4 -22  -2    2.57    1.00
  -4 -22  -3    0.34    0.62
  -4 -22  -4   -0.02    1.01
  -4 -22  -5    4.14    1.42
  -4 -22  -6   -4.67    1.90
   4 -23  -7   11.50    1.93
  -4 -23   6   40.09    5.65
   4 -23  -6   45.84    3.54
  -4 -23   5   27.77    5.04
   4 -23  -5   29.62    2.88
  -4 -23   4    0.94    1.74
   4 -23  -4    1.10    0.64
  -4  23   3    4.94    1.98
   4  23  -3    4.38    1.72
   4 -23  -3    9.59    2.05
  -4  23   2   36.20    3.87
  -4 -23   2   40.25    3.83
   4  23  -2   34.75    4.10
  -4 -23   1   40.82    3.40
   4  23  -1   41.89    5.03
  -4  23   1   43.27    3.78
  -4 -23   0    1.45    1.11
  -4 -23   0    0.38    0.58
  -4 -23  -1   13.86    3.25
  -4 -23  -1   12.57    1.90
  -4 -23  -2    0.49    0.64
  -4 -23  -3    0.85    0.75
  -4 -23  -4    0.75    0.74
  -4 -23  -5   -0.57    1.29
  -4 -23  -6    2.22    0.94
   4 -24  -7    4.52    1.34
  -4 -24   6    0.53    0.95
   4 -24  -6    1.72    0.95
  -4 -24   5   78.70    8.13
   4 -24  -5   78.77    4.70
  -4 -24   4   16.65    3.86
   4 -24  -4   13.36    2.01
  -4 -24   3  168.98   12.22
   4 -24  -3  169.41    8.01
  -4  24   2    0.15    0.62
  -4 -24   2   -0.07    0.64
  -4 -24   1   41.03    3.48
  -4 -24   0    3.42    1.03
  -4 -24  -1    4.48    1.18
  -4 -24  -2    0.00    0.46
  -4 -24  -3    9.44    1.93
  -4 -24  -4   21.90    3.43
  -4 -24  -5    5.90    1.78
  -4 -24  -6   -0.82    0.77
   4 -25  -7    7.94    1.68
  -4 -25   6    3.76    1.87
   4 -25  -6    4.26    1.31
  -4 -25   5   17.86    4.23
   4 -25  -5   15.16    2.23
  -4 -25   4    2.54    1.93
   4 -25  -4   -0.90    0.90
  -4 -25   3   35.75    5.89
   4 -25  -3   26.73    3.31
  -4 -25   2    0.83    0.67
  -4 -25   1   56.59    4.27
  -4 -25   0   -0.04    0.38
  -4 -25  -1    0.57    0.57
  -4 -25  -2    2.10    0.82
  -4 -25  -3    1.93    1.20
  -4 -25  -4    2.11    1.17
  -4 -25  -5   10.10    2.55
  -4 -25  -6    1.54    1.27
   4 -26  -7   12.70    2.12
  -4 -26   6    3.87    1.95
   4 -26  -6    2.22    0.99
  -4 -26   5   34.30    5.60
   4 -26  -5   36.12    3.41
  -4 -26   4    1.57    1.10
   4 -26  -4   -0.82    0.87
  -4 -26   3   59.55    7.41
   4 -26  -3   65.45    5.23
  -4 -26   2    5.59    1.47
  -4 -26   1    1.37    0.83
  -4 -26   0    5.61    1.32
  -4 -26  -1    3.59    1.11
  -4 -26  -2    5.58    1.44
  -4 -26  -3    0.70    0.81
  -4 -26  -4   27.84    3.76
  -4 -26  -5   56.34    5.58
   4 -27  -7   -0.17    0.66
  -4 -27   6    9.92    2.78
   4 -27  -6   11.91    1.98
  -4 -27   5    6.91    2.69
   4 -27  -5    4.65    1.28
  -4 -27   4   -2.22    1.75
   4 -27  -4   -3.36    1.19
  -4 -27   3    0.11    0.98
   4 -27  -3   -0.57    0.86
  -4 -27   2   -0.39    0.56
  -4 -27   1    9.53    1.81
  -4 -27   0    2.27    0.94
  -4 -27  -1    0.76    0.65
  -4 -27  -2    0.22    0.43
  -4 -27  -3    5.88    1.78
  -4 -27  -4   10.58    2.48
  -4 -27  -5    2.69    1.72
   4 -28  -6    0.35    0.70
  -4 -28   5    0.75    0.77
   4 -28  -5   -0.10    0.76
  -4 -28   4    3.32    2.13
   4 -28  -4   -0.05    0.56
  -4 -28   3   -0.08    1.82
   4 -28  -3    0.20    0.86
  -4 -28   2    3.36    1.16
  -4 -28   1    1.49    0.81
  -4 -28   0    4.07    1.15
  -4 -28  -1    4.49    1.34
  -4 -28  -2    6.51    1.57
  -4 -28  -3    3.37    1.29
  -4 -28  -4   54.15    5.18
  -4 -28  -5    9.32    2.36
   4 -29  -6    1.60    0.82
  -4 -29   5    7.53    2.89
   4 -29  -5    0.55    0.56
  -4 -29   4   -1.42    2.27
   4 -29  -4   -1.14    0.98
  -4 -29   3    0.40    1.85
   4 -29  -3   -2.78    1.24
  -4 -29   2   -0.18    0.50
  -4 -29   1   -0.39    0.74
  -4 -29   0    2.05    0.85
  -4 -29  -1    4.96    1.37
  -4 -29  -2    3.18    1.21
  -4 -29  -3    5.92    1.53
  -4 -29  -4    2.43    1.46
  -4 -29  -5    3.75    1.78
   4 -30  -6    0.99    0.77
  -4 -30   5   11.00    3.27
   4 -30  -5    7.71    1.81
  -4 -30   4    0.12    1.70
   4 -30  -4   -0.49    0.98
  -4 -30   3   22.77    4.83
   4 -30  -3   23.32    3.45
  -4 -30   2    8.08    1.90
  -4 -30   1   -0.33    0.96
  -4 -30   0    6.54    1.62
  -4 -30  -1    1.10    0.78
  -4 -30  -2    1.40    0.97
  -4 -30  -3    0.35    0.64
  -4 -30  -4   15.48    2.73
   4 -31  -6    3.29    1.31
  -4 -31   5    1.90    1.72
   4 -31  -5   -0.71    0.74
  -4 -31   4    1.47    0.97
   4 -31  -4    2.51    1.23
  -4 -31   3    4.35    2.54
   4 -31  -3   -0.19    0.71
  -4 -31   2    4.68    1.43
  -4 -31   1   -0.57    0.82
  -4 -31   0    2.55    1.10
  -4 -31  -1   12.26    2.12
  -4 -31  -2   12.19    2.22
  -4 -31  -3    1.75    0.69
  -4 -31  -4    2.46    1.49
   4 -32  -6   -0.93    0.82
  -4 -32   5   -0.61    1.27
   4 -32  -5   -0.53    0.78
  -4 -32   4    0.67    1.55
   4 -32  -4    2.75    1.24
  -4 -32   3    1.72    1.31
   4 -32  -3    1.53    0.88
  -4 -32   2   -0.20    1.22
  -4 -32   1    0.05    0.61
  -4 -32   0    0.98    0.61
  -4 -32  -1    2.38    1.28
  -4 -32  -2   12.78    2.29
  -4 -32  -3    3.26    1.30
  -4 -32  -4   23.94    3.35
   4 -33  -5   -0.71    0.89
  -4 -33   4    3.60    2.35
   4 -33  -4    0.15    0.99
  -4 -33   3    6.04    2.91
   4 -33  -3    4.03    1.63
  -4 -33   2    1.59    1.02
  -4 -33   1   -0.68    1.35
  -4 -33   0    4.82    1.47
  -4 -33  -1    1.02    0.79
  -4 -33  -2   21.79    3.03
  -4 -33  -3    1.07    0.87
   4 -34  -5   -0.05    0.71
  -4 -34   4    0.79    1.13
   4 -34  -4    0.84    1.04
  -4 -34   3    3.63    2.63
   4 -34  -3   -1.04    0.99
  -4 -34   1   -1.45    1.19
  -4 -34   0   -0.30    0.86
  -4 -34  -1    5.78    1.68
  -4 -34  -2   15.40    2.60
  -4 -34  -3    0.76    1.09
   4 -35  -5    1.91    1.07
  -4 -35   4    1.68    1.33
   4 -35  -4    1.10    0.79
  -4 -35   3    4.05    2.54
   4 -35  -3    1.97    1.39
  -4 -35   1    0.70    0.78
  -4 -35   0    1.12    0.84
  -4 -35  -1    0.56    0.83
  -4 -35  -2    6.77    1.90
  -4 -35  -3    0.97    1.03
   4 -36  -5   -0.48    1.54
   4 -36  -4    2.32    1.31
  -4 -36   3    2.62    1.60
   4 -36  -3    0.10    1.11
  -4 -36   1    3.54    1.51
  -4 -36   0    0.01    0.71
  -4 -36  -1    5.75    1.66
  -4 -36  -2   -0.11    0.47
   4 -37  -4   -2.15    1.37
  -4 -37   3    1.19    2.05
  -4 -37   1    1.28    1.00
  -4 -37   0   -0.04    0.65
  -4 -37  -1    2.95    1.29
  -4 -37  -2    2.19    0.99
   4 -38  -4   15.15    3.42
  -4 -38   3    4.40    2.68
  -4 -38   1   -0.60    1.16
  -4 -38   0   -0.55    1.32
  -4 -38  -1    3.60    1.43
  -4 -39   3    0.81    1.37
  -4 -39   1    7.59    2.55
  -4 -39   0    6.29    2.05
  -4 -40   1   -0.15    0.81
   5   0  -8   10.40    4.52
   5   0  -7    3.23    1.91
   5   0  -6   30.40    6.09
   5   0  -5    0.08    0.80
   5   0  -4    0.18    1.41
  -5   0   3    2.90    2.30
   5   0  -3    1.20    1.02
  -5   0   2    2.86    1.30
   5   0  -2   -0.26    1.37
  -5   0   1    0.46    1.07
   5   0  -1   -3.43    1.60
  -5   0   0  220.85   13.45
  -5   0   0  224.39    5.60
   5   0   0  209.58   10.70
   5   0   1    0.42    0.52
  -5   0  -1   -0.70    1.29
  -5   0  -1   -0.61    1.10
  -5   0  -2   11.68    3.08
  -5   0  -3    2.77    2.20
  -5   0  -3   -0.23    1.08
  -5   0  -4    6.85    2.74
  -5   0  -4    5.12    1.89
  -5   0  -5   -1.55    1.60
  -5   0  -5   -0.64    0.93
  -5   0  -6   12.13    3.50
  -5   0  -6    8.48    3.56
  -5   0  -7    0.18    1.77
   5  -1  -8    1.47    1.32
   5   1  -8    8.58    3.78
   5   1  -7    4.29    2.36
   5  -1  -7    0.21    2.13
   5   1  -6    8.72    3.87
   5  -1  -6    9.93    3.63
   5  -1  -5    4.00    1.84
   5   1  -5    4.73    2.38
   5  -1  -4    1.54    1.18
   5   1  -4    5.90    2.76
  -5  -1   3   16.82    3.81
   5  -1  -3   22.77    4.62
   5   1  -3   23.62    4.74
  -5   1   2    1.82    1.67
  -5  -1   2   -0.33    1.98
   5  -1  -2    2.22    1.12
   5   1  -2    0.20    1.29
  -5   1   1    7.49    2.62
  -5  -1   1   10.56    3.01
   5  -1  -1    3.98    1.63
   5   1  -1    6.07    2.10
  -5   1   0   54.81    6.75
  -5  -1   0   57.06    7.12
  -5  -1   0   54.17    2.64
  -5   1   0   52.19    2.84
   5  -1   0   50.38    5.28
   5   1   0   47.52    4.97
   5   1   1    0.19    0.36
  -5   1  -1   -0.81    1.33
  -5  -1  -1    0.94    1.69
  -5  -1  -1   -0.82    0.98
   5  -1   1    0.41    0.94
  -5   1  -2   75.46    7.89
  -5  -1  -2   87.44    8.68
  -5   1  -2   76.45    6.36
  -5   1  -3  110.71    9.78
  -5  -1  -3  106.75    9.63
  -5   1  -3  111.46    8.76
  -5   1  -4   11.22    3.05
  -5  -1  -4   15.25    3.73
  -5  -1  -4   10.50    2.95
  -5   1  -4    9.89    3.04
  -5   1  -5    1.91    1.76
  -5  -1  -5    0.20    1.06
  -5  -1  -5    2.78    2.31
  -5   1  -5    4.75    2.20
  -5   1  -6   -0.37    1.96
  -5  -1  -6   -1.49    1.46
  -5  -1  -6   -0.04    1.27
  -5   1  -6    0.67    1.29
  -5  -1  -7    5.37    3.15
  -5   1  -7    4.63    2.99
   5  -2  -8    3.28    2.85
   5   2  -8    6.40    3.97
   5   2  -7    0.04    1.13
   5  -2  -7    0.08    1.36
   5   2  -6    4.42    2.58
   5  -2  -6    1.82    1.31
   5   2  -5    5.86    2.39
   5  -2  -5    4.06    2.31
   5  -2  -4   -3.30    1.96
   5   2  -4    0.14    1.03
  -5  -2   3    5.56    2.28
   5  -2  -3    8.34    2.85
   5   2  -3    6.95    2.37
  -5  -2   2   72.63    7.88
   5  -2  -2   74.54    7.83
   5   2  -2   70.87    7.33
  -5   2   2   79.44    8.09
  -5   2   1  113.04    9.67
  -5  -2   1  121.48    9.99
   5  -2  -1  122.69    9.32
   5   2  -1  113.73    8.49
  -5   2   0  140.89   10.66
  -5  -2   0  131.18   10.46
  -5   2   0  121.22    3.64
  -5   2   0  122.14    4.55
   5  -2   0  119.47    8.34
   5   2   0  125.37    7.91
  -5  -2   0  133.00    3.94
  -5   2  -1   49.20    6.35
  -5  -2  -1   36.60    5.70
  -5  -2  -1   48.46    3.78
   5  -2   1   47.87    4.60
  -5   2  -2   84.48    8.32
  -5  -2  -2   87.59    8.67
  -5   2  -2   92.96    7.13
   5  -2   2   91.36    4.89
  -5  -2  -2   86.90    6.18
  -5   2  -3    3.09    1.88
  -5  -2  -3    5.85    2.44
  -5   2  -3    4.36    1.93
  -5   2  -4    2.09    1.77
  -5  -2  -4    4.21    2.36
  -5   2  -4    2.70    1.64
  -5   2  -5   -1.77    1.40
  -5  -2  -5   -1.03    1.57
  -5   2  -5   -0.92    0.83
  -5   2  -6    4.97    2.29
  -5  -2  -6    3.12    1.76
  -5   2  -6    6.92    3.56
  -5   2  -7   53.10    8.62
   5   3  -8   15.03    4.47
   5  -3  -8   16.04    5.09
   5   3  -7    2.88    2.13
   5  -3  -7    4.28    2.98
   5   3  -6    0.33    1.12
   5  -3  -6   -1.16    1.80
   5   3  -5   16.65    4.29
   5  -3  -5   14.44    4.20
   5   3  -4    1.13    1.80
   5  -3  -4   -0.30    1.65
   5   3  -3   24.20    4.59
  -5  -3   3   26.45    4.84
   5  -3  -3   28.62    5.18
   5   3  -2   15.19    3.45
  -5   3   2   25.82    4.86
  -5  -3   2   19.30    4.27
   5  -3  -2   15.67    3.68
   5   3  -1   -0.51    1.07
  -5   3   1    0.12    1.31
  -5  -3   1    1.88    2.00
   5  -3  -1    0.03    0.97
  -5   3   0   18.62    1.74
   5   3   0   18.11    2.83
  -5   3   0   23.71    4.31
  -5   3   0   22.12    1.52
  -5  -3   0   28.41    4.96
  -5  -3   0   22.91    1.60
   5  -3   0   22.59    3.65
  -5   3  -1   81.51    8.07
  -5  -3  -1   81.47    8.31
  -5   3  -1   80.55    5.68
  -5  -3  -1   85.07    4.90
   5  -3   1   76.13    6.05
  -5   3  -2   17.88    3.97
  -5  -3  -2   17.16    4.19
  -5  -3  -2   17.86    2.89
  -5   3  -2   15.36    2.95
   5  -3   2   18.85    2.46
  -5   3  -3   76.19    7.92
  -5  -3  -3   84.74    8.73
  -5   3  -3   82.10    7.69
  -5  -3  -3   79.88    6.65
  -5   3  -4   28.97    4.93
  -5  -3  -4   18.91    4.16
  -5   3  -4   23.79    4.60
  -5   3  -5    0.51    0.77
  -5  -3  -5   -1.29    1.34
  -5   3  -5   -1.21    1.92
  -5   3  -6    4.32    2.34
  -5  -3  -6   -0.43    1.89
  -5   3  -6    0.01    1.91
  -5   3  -7    0.42    1.72
   5   4  -8   -0.83    1.42
   5  -4  -8    0.61    1.19
   5   4  -7    0.16    1.19
   5  -4  -7    1.91    1.99
   5   4  -6    3.64    2.61
   5  -4  -6   -0.22    1.95
   5   4  -5   -0.55    1.28
   5  -4  -5    0.19    1.48
   5   4  -4   19.09    4.25
  -5  -4   4   19.12    3.99
   5  -4  -4   21.16    4.87
   5   4  -3    4.43    2.06
  -5  -4   3    1.85    1.76
   5  -4  -3    5.22    1.68
   5   4  -2   22.34    4.08
  -5  -4   2   30.59    5.14
   5  -4  -2   25.86    4.72
   5   4  -1   -3.96    1.59
  -5   4   1   -0.48    1.51
  -5  -4   1   -0.17    1.15
   5  -4  -1    1.59    1.41
  -5   4   0   -0.03    0.84
  -5  -4   0   -0.21    1.00
  -5   4   0    0.02    0.17
   5  -4   0   -0.72    0.88
  -5  -4   0   -0.14    0.23
  -5   4  -1   18.00    3.70
  -5  -4  -1   21.82    4.34
  -5  -4  -1   22.55    2.48
  -5   4  -1   26.38    3.35
   5  -4   1   23.65    3.45
  -5   4  -2   46.14    6.22
  -5  -4  -2   54.46    7.00
  -5   4  -2   42.07    4.92
  -5  -4  -2   46.06    4.41
   5  -4   2   50.66    4.25
  -5   4  -3   13.93    3.28
  -5  -4  -3   11.12    3.28
  -5   4  -3   16.53    3.59
  -5  -4  -3   11.72    2.74
  -5   4  -4    0.88    1.12
  -5  -4  -4    0.62    1.14
  -5   4  -4   -0.51    1.77
  -5  -4  -4    2.60    1.64
  -5   4  -5    1.93    1.60
  -5  -4  -5    1.40    1.62
  -5   4  -5   -0.84    1.73
  -5   4  -6   -1.10    0.86
  -5  -4  -6   -1.62    1.15
  -5   4  -6    0.90    2.27
  -5  -4  -7    0.32    1.43
  -5   4  -7    0.24    1.16
   5  -5  -8    9.09    4.31
   5   5  -7    1.49    2.10
   5  -5  -7    2.26    2.38
   5   5  -6   25.48    5.42
   5  -5  -6   26.49    5.76
   5   5  -5   31.01    5.68
   5  -5  -5   26.44    5.51
   5   5  -4   15.50    4.11
  -5  -5   4   15.17    3.82
   5  -5  -4   15.34    4.38
   5   5  -3    2.89    1.21
  -5  -5   3    1.70    1.55
   5  -5  -3   -0.30    1.19
   5   5  -2   -2.74    1.48
  -5  -5   2    0.13    0.92
   5  -5  -2   -0.06    1.37
  -5   5   1   10.39    2.62
  -5  -5   1   11.59    3.11
   5  -5  -1   10.33    2.86
  -5   5   0    0.85    0.58
  -5  -5   0    0.08    1.20
  -5   5   0    2.06    0.77
  -5   5   0    1.24    0.32
  -5  -5   0    0.74    0.29
   5  -5   0    1.43    0.76
  -5   5  -1    0.93    1.20
  -5  -5  -1    0.09    0.88
  -5   5  -1    1.05    0.70
  -5  -5  -1    0.06    0.60
   5  -5   1    2.71    1.34
  -5   5  -2   49.20    6.34
  -5  -5  -2   40.74    6.12
  -5   5  -2   51.57    5.57
  -5  -5  -2   53.39    4.65
   5  -5   2   56.33    4.74
  -5   5  -3    1.02    1.20
  -5  -5  -3    0.65    0.81
  -5  -5  -3    0.49    0.99
  -5   5  -3    0.51    1.25
  -5   5  -4   -0.58    1.30
  -5  -5  -4   -0.35    0.90
  -5  -5  -4    1.40    0.86
  -5   5  -4   -0.77    0.74
  -5  -5  -5    5.63    1.87
  -5   5  -5    6.05    2.13
  -5  -5  -5    6.86    2.91
  -5   5  -5    7.66    3.01
  -5  -5  -6    5.50    2.22
  -5   5  -6   -0.81    2.82
  -5  -5  -6    1.72    1.78
  -5  -5  -7    3.52    2.23
  -5   5  -7   -2.28    2.05
  -5  -5  -7    3.68    2.28
   5  -6  -8    1.90    3.47
   5  -6  -7   25.95    6.04
   5   6  -6    1.33    2.41
   5  -6  -6    2.34    2.08
   5   6  -5    4.32    2.57
   5  -6  -5    1.03    1.62
  -5  -6   4   10.09    3.31
   5   6  -4   10.61    3.13
   5  -6  -4   12.02    3.33
   5   6  -3   35.31    5.35
  -5  -6   3   38.02    5.73
   5  -6  -3   37.52    6.13
  -5  -6   2   17.96    4.14
   5  -6  -2   13.23    3.48
  -5  -6   1    2.18    1.41
   5  -6  -1    1.25    1.53
  -5   6   0    2.95    1.00
  -5  -6   0    5.21    2.46
  -5   6   0    3.61    1.03
  -5  -6   0    5.75    0.77
  -5   6   0    4.73    0.69
   5  -6   0    3.20    1.67
  -5   6  -1    0.51    1.18
  -5  -6  -1    2.43    1.38
  -5  -6  -1    0.62    0.55
  -5   6  -1    0.74    0.61
   5  -6   1    1.03    1.07
  -5  -6  -2    0.31    0.51
  -5  -6  -2    1.23    0.91
  -5   6  -2   -0.33    0.93
   5  -6   2    0.57    0.81
  -5   6  -3    3.66    1.40
  -5  -6  -3    4.65    2.20
  -5   6  -3    3.75    1.64
   5  -6   3    3.60    0.93
  -5  -6  -3    3.89    1.28
  -5   6  -4    1.11    1.00
  -5  -6  -4    1.39    1.54
  -5   6  -4   -0.18    0.72
  -5  -6  -4   -0.33    0.73
  -5  -6  -5   -0.35    1.38
  -5   6  -5    2.32    1.34
  -5  -6  -5    1.45    1.23
  -5   6  -5    2.15    1.45
  -5  -6  -6    5.23    2.58
  -5   6  -6    9.46    3.60
  -5  -6  -7    5.99    2.88
  -5   6  -7    7.77    3.14
   5  -7  -8   -0.23    1.52
   5  -7  -7   -0.24    2.05
   5  -7  -6   13.96    4.42
   5  -7  -5   12.03    4.05
  -5  -7   4   29.45    5.22
   5  -7  -4   33.37    6.04
  -5  -7   3    5.60    2.09
   5  -7  -3    3.22    1.92
  -5  -7   2    8.75    2.88
   5  -7  -2    9.59    2.97
  -5  -7   1   10.78    0.75
  -5  -7   1   12.07    3.28
  -5   7   1   11.24    1.09
  -5   7   1    9.38    0.76
  -5   7   0    1.27    1.00
  -5  -7   0    1.07    1.09
  -5  -7   0    2.05    0.59
  -5   7   0    1.04    0.75
  -5   7   0    2.05    0.49
  -5   7  -1   36.86    5.34
  -5   7  -1   30.90    2.69
  -5  -7  -1   36.50    5.76
  -5   7  -1   37.57    4.32
  -5  -7  -1   32.58    2.82
  -5   7  -2   10.60    3.01
  -5  -7  -2   10.64    3.17
  -5   7  -2   10.84    2.75
  -5  -7  -2   12.09    2.13
  -5   7  -3    0.90    0.93
  -5  -7  -3    1.27    1.48
  -5  -7  -3   -0.66    0.84
  -5   7  -3   -0.19    1.31
   5  -7   3    1.01    0.75
  -5  -7  -4    2.95    1.59
  -5   7  -4    3.27    1.55
  -5  -7  -4    4.78    2.47
  -5   7  -4    6.83    2.88
  -5   7  -5    5.16    2.15
  -5  -7  -5    4.97    2.21
  -5   7  -5    4.09    2.81
  -5   7  -6   -2.99    2.33
  -5  -7  -6    1.83    1.76
  -5   7  -7   -0.70    2.36
  -5  -7  -7    0.41    1.62
   5  -8  -8   13.83    4.85
   5  -8  -7   14.16    4.49
   5  -8  -6   21.52    5.21
   5  -8  -5    1.15    1.73
  -5  -8   4   -0.01    1.08
   5  -8  -4    1.97    1.85
  -5  -8   3   19.45    4.26
   5  -8  -3   16.55    4.06
  -5  -8   2    2.75    1.51
  -5   8   1    4.55    0.59
  -5  -8   1    5.10    0.61
  -5  -8   1    2.74    2.04
  -5   8   1    4.99    0.93
  -5  -8   0    9.80    3.45
  -5   8   0    8.50    1.13
  -5  -8   0   10.60    1.24
  -5   8   0    8.11    1.73
  -5   8  -1   20.48    3.76
  -5   8  -1   21.38    2.24
  -5  -8  -1   27.08    4.97
  -5   8  -1   16.35    2.98
  -5  -8  -1   23.54    2.35
  -5   8  -2    8.79    2.72
  -5  -8  -2    6.73    2.56
  -5   8  -2    9.33    2.42
  -5  -8  -2   10.93    2.10
  -5   8  -3   -0.53    0.93
  -5  -8  -3   -0.24    0.50
  -5  -8  -3   -0.86    1.96
  -5   8  -3    3.07    1.92
  -5   8  -4    2.73    1.80
  -5   8  -4    4.43    2.31
  -5  -8  -4    0.24    0.63
  -5  -8  -5    3.58    1.80
  -5   8  -5    8.74    2.72
  -5   8  -5    7.74    3.07
  -5  -8  -6    1.40    1.15
  -5   8  -6   -1.14    2.47
  -5  -8  -7   48.73    7.08
  -5   8  -7   34.01    6.81
   5  -9  -8    2.23    2.46
   5  -9  -7    7.56    3.87
   5  -9  -6    1.82    2.49
  -5  -9   5    0.31    0.89
   5  -9  -5    2.55    2.23
  -5  -9   4   11.29    3.23
   5  -9  -4    7.96    2.93
  -5  -9   3    5.60    2.70
  -5  -9   2   -0.62    1.32
  -5  -9   1    1.69    0.95
  -5  -9   1    3.01    0.50
  -5   9   1    2.45    0.80
  -5   9   1    2.70    0.54
  -5  -9   0  144.58   11.45
  -5   9   0  142.88    4.08
  -5   9   0  137.68    7.28
  -5  -9   0  154.98    4.25
  -5  -9  -1    3.38    0.90
  -5   9  -1    2.77    1.30
  -5  -9  -1    4.38    2.39
  -5   9  -1    4.16    1.71
  -5   9  -2   10.43    2.79
  -5  -9  -2   12.52    3.55
  -5  -9  -2   12.71    2.17
  -5   9  -2   11.14    2.88
  -5  -9  -3    0.87    0.81
  -5   9  -3    0.02    0.93
  -5   9  -3    0.09    0.95
  -5   9  -4    0.09    1.01
  -5  -9  -4    0.22    0.84
  -5   9  -4    0.40    1.06
  -5   9  -5    5.28    2.04
  -5   9  -5    6.44    2.83
  -5  -9  -5    5.45    2.38
  -5   9  -6    2.71    3.11
  -5  -9  -6   -0.53    1.72
  -5  -9  -7    0.33    0.95
  -5   9  -7   -5.94    3.13
   5 -10  -8    0.91    1.35
   5 -10  -7    0.41    0.98
   5 -10  -6   10.36    3.89
  -5 -10   5    5.57    2.32
   5 -10  -5    5.71    2.98
  -5 -10   4   12.75    3.74
   5 -10  -4    8.30    3.00
  -5 -10   3   40.69    6.18
  -5 -10   2    0.16    1.20
  -5 -10   1   15.41    1.22
  -5 -10   1   13.16    3.53
  -5  10   1   15.35    1.32
  -5 -10   0   39.85    6.10
  -5  10   0   34.06    2.11
  -5 -10   0   41.20    2.31
  -5 -10  -1   22.72    4.87
  -5 -10  -1   22.43    2.28
  -5  10  -2    5.85    2.12
  -5 -10  -2    6.29    2.35
  -5  10  -2    4.76    1.20
  -5 -10  -2    8.10    1.79
  -5  10  -2    4.95    1.62
  -5  10  -3    2.77    1.60
  -5  10  -3    1.21    0.95
  -5 -10  -3    1.00    0.64
  -5  10  -4   12.31    3.08
  -5 -10  -4    7.41    2.26
  -5  10  -4   10.83    3.43
  -5  10  -5    3.54    1.52
  -5 -10  -5    5.22    2.11
  -5  10  -5    7.77    3.30
  -5  10  -6    2.39    2.15
  -5 -10  -6    3.69    2.14
  -5  10  -7   11.15    4.07
  -5 -10  -7   17.98    4.21
   5 -11  -8    3.15    2.08
   5 -11  -7    0.01    1.58
   5 -11  -6    0.80    1.89
  -5 -11   5    3.80    1.97
   5 -11  -5    7.33    2.95
  -5 -11   4    4.63    2.26
  -5 -11   3    4.47    2.93
  -5 -11   2   11.77    3.32
  -5  11   2   13.42    1.35
  -5 -11   1   39.68    6.29
  -5 -11   1   35.36    2.00
  -5  11   1   32.20    2.03
  -5 -11   0    2.61    0.89
  -5 -11   0    1.77    2.01
  -5  11   0    1.26    0.81
  -5 -11  -1   22.92    4.84
  -5 -11  -1   26.96    2.50
  -5 -11  -2    4.31    1.33
  -5  11  -2    2.86    0.84
  -5  11  -3   11.16    2.96
  -5  11  -3    7.67    2.44
  -5 -11  -3   14.94    2.71
  -5 -11  -4   22.68    3.64
  -5  11  -4   20.35    3.63
  -5  11  -4   20.25    4.62
  -5  11  -5    3.75    1.33
  -5 -11  -5    4.89    2.04
  -5  11  -5    5.81    3.01
  -5 -11  -6    0.41    1.97
  -5  11  -6    1.33    1.65
  -5  11  -7   -0.56    1.32
  -5 -11  -7    4.99    2.55
   5 -12  -8    0.44    1.25
   5 -12  -7    2.10    2.43
   5 -12  -6    1.75    2.19
  -5 -12   5    0.09    0.95
   5 -12  -5    0.40    2.01
  -5 -12   4    0.45    1.39
  -5 -12   3    1.29    1.23
   5  12  -3   -0.25    0.21
  -5 -12   2    3.87    2.03
   5  12  -2    4.74    1.06
  -5  12   2    6.55    1.07
  -5 -12   1   43.25    6.48
  -5 -12   1   42.95    2.31
   5  12  -1   48.16    4.21
  -5  12   1   44.53    2.49
  -5 -12   0  141.89   11.57
  -5  12   0  129.66    4.30
  -5 -12   0  154.40    4.62
  -5  12  -1   22.12    2.17
  -5 -12  -1   29.96    5.38
  -5 -12  -1   31.73    2.68
  -5 -12  -2    5.70    1.32
  -5  12  -2    5.39    1.40
  -5 -12  -3    1.57    1.38
  -5  12  -4   12.57    3.67
  -5 -12  -4   12.99    2.80
  -5 -12  -5    2.76    1.69
  -5  12  -5    1.38    2.31
  -5 -12  -6    2.24    1.98
  -5  12  -6    0.21    2.20
  -5 -12  -7    2.08    2.17
  -5  12  -7    2.25    2.17
   5 -13  -7    1.76    1.88
   5 -13  -6   -0.36    1.38
  -5 -13   5   -0.13    1.66
  -5 -13   4    2.54    1.34
  -5 -13   3    5.43    2.30
  -5  13   2    4.57    0.92
  -5 -13   2    3.11    2.12
   5  13  -2    3.74    1.05
  -5 -13   1   53.34    7.20
  -5 -13   1   46.13    2.54
   5  13  -1   53.73    4.76
  -5  13   1   43.71    2.61
  -5  13   0    4.19    0.92
  -5 -13   0    4.94    1.03
  -5 -13   0    3.42    2.49
   5  13   0    4.81    1.87
  -5  13  -1   22.13    2.35
  -5 -13  -1   22.91    5.10
  -5 -13  -1   23.49    2.45
  -5 -13  -2    0.02    0.57
  -5 -13  -3    3.72    1.55
  -5  13  -4    9.44    3.55
  -5 -13  -4    4.72    1.81
  -5  13  -5    2.95    2.08
  -5 -13  -5    1.64    0.87
  -5 -13  -6    7.49    2.74
  -5  13  -6   10.71    3.81
   5 -14  -7    4.73    2.75
   5 -14  -6    1.14    1.69
  -5 -14   5   -1.40    0.95
  -5 -14   4    0.49    1.62
  -5 -14   3    7.42    2.64
  -5 -14   2    2.05    1.15
   5  14  -2    2.25    1.03
  -5 -14   1   69.25    8.14
  -5 -14   1   62.22    3.09
   5  14  -1   60.31    5.39
  -5  14   1   55.61    3.08
  -5 -14   0    1.89    0.77
  -5 -14   0    2.13    1.99
   5  14   0    0.99    1.08
  -5  14  -1   90.39    4.46
   5  14   1   93.51    8.32
  -5 -14  -1   98.22    4.74
  -5 -14  -2   13.46    2.14
  -5 -14  -3    0.88    0.60
  -5 -14  -4    0.47    1.28
  -5  14  -5   -1.39    2.23
  -5 -14  -5    0.05    1.07
  -5  14  -6   -3.57    2.53
  -5 -14  -6    0.56    1.33
   5 -15  -7    0.61    2.13
   5 -15  -6    1.56    1.64
  -5 -15   5    2.08    1.98
  -5 -15   4    3.75    1.97
  -5 -15   3    1.76    1.69
  -5 -15   2    5.01    2.33
  -5 -15   1    1.66    1.82
   5  15  -1    0.90    1.08
  -5 -15   1    0.67    0.28
  -5 -15   0   90.07    9.37
  -5 -15   0   90.80    3.84
   5  15   0   84.35    7.34
  -5  15  -1   46.67    3.22
  -5 -15  -1   49.94    3.38
   5  15   1   40.53    5.72
  -5 -15  -2   21.95    2.72
  -5 -15  -3    3.16    0.87
  -5 -15  -4    4.73    1.73
  -5  15  -5    6.60    3.95
  -5 -15  -5    6.28    2.01
  -5  15  -6   -6.90    3.36
  -5 -15  -6   -2.77    1.62
   5 -16  -7    3.05    1.81
  -5 -16   6    4.40    2.01
  -5 -16   5    3.48    2.41
  -5 -16   4    0.02    1.60
  -5 -16   3   28.78    5.30
  -5 -16   2    1.00    0.81
  -5 -16   1   12.18    3.44
  -5 -16   1   11.07    1.39
  -5 -16   1   11.33    3.40
  -5 -16   0   12.74    1.56
  -5 -16   0   16.39    4.16
   5  16   0   10.29    2.88
  -5 -16  -1    1.51    0.74
   5  16   1    1.60    0.97
  -5  16  -1    0.36    0.51
  -5 -16  -2    3.48    1.12
  -5 -16  -3    1.87    0.74
  -5 -16  -4    2.20    1.38
  -5 -16  -5    5.79    1.94
  -5  16  -6    0.84    1.42
  -5 -16  -6   -1.34    1.50
   5 -17  -7   11.60    4.02
  -5 -17   6    0.40    1.07
  -5 -17   5    9.27    2.91
  -5 -17   4    9.15    3.22
  -5 -17   3    5.80    2.79
  -5 -17   2    5.57    2.16
  -5 -17   1   18.99    1.90
  -5 -17   1   15.55    4.20
  -5 -17   0    4.06    2.06
  -5 -17   0    2.43    0.79
  -5 -17  -1    1.37    0.68
  -5 -17  -2    7.61    1.61
  -5 -17  -3    0.34    0.45
  -5 -17  -4    1.67    0.75
  -5 -17  -5    0.22    1.10
  -5 -17  -6    1.67    1.33
  -5  17  -6    1.09    1.69
   5 -18  -7    4.15    3.24
  -5 -18   6    1.43    1.79
  -5 -18   5    7.10    1.85
  -5 -18   4    3.92    2.36
  -5 -18   3    0.57    1.22
  -5 -18   2   -0.46    1.56
  -5 -18   1   54.76    7.42
  -5 -18   1   41.77    3.01
  -5 -18   0    2.82    1.74
  -5 -18   0    4.80    0.96
  -5 -18  -1   13.31    1.77
  -5 -18  -2    6.17    1.43
  -5 -18  -3   -2.85    1.14
  -5 -18  -4    4.42    1.65
  -5 -18  -5   -2.14    1.53
  -5 -18  -6    1.73    1.29
  -5  18  -6    3.35    1.56
   5 -19  -7    1.21    1.91
  -5 -19   6    5.82    3.05
  -5 -19   5    7.20    2.98
  -5 -19   4    5.33    2.47
  -5 -19   3    2.02    1.48
  -5 -19   2    6.37    2.86
  -5 -19   1    2.84    2.85
  -5 -19   1    0.17    0.56
  -5 -19   0   -0.03    0.46
  -5 -19  -1    3.72    1.06
  -5 -19  -2   11.13    1.89
  -5 -19  -3   -0.15    0.67
  -5 -19  -4    1.25    0.75
  -5 -19  -5   -0.35    1.07
  -5 -19  -6    0.11    0.94
  -5 -20   6    2.58    1.63
  -5 -20   5   -2.66    2.07
  -5 -20   4    3.30    2.65
  -5 -20   3    0.45    0.98
  -5 -20   2    4.20    2.59
  -5 -20   1   56.04    7.65
  -5 -20   1   43.22    3.23
  -5 -20   0    1.27    0.62
  -5 -20  -1    6.31    1.31
  -5 -20  -2    2.06    0.83
  -5 -20  -3    1.55    1.00
  -5 -20  -4    0.13    0.96
  -5 -20  -5   -1.57    1.55
  -5 -20  -6    7.70    2.17
  -5 -21   6    3.97    1.98
  -5 -21   5    6.26    2.76
  -5 -21   4   -0.30    1.43
  -5 -21   3   12.43    3.57
  -5 -21   2    7.46    3.00
  -5 -21   1    1.82    1.74
  -5 -21   1    0.94    0.72
  -5 -21   0    3.97    1.00
  -5 -21  -1    5.10    1.24
  -5 -21  -2   12.15    1.98
  -5 -21  -3   -0.68    0.46
  -5 -21  -4   -1.24    1.27
  -5 -21  -5    7.88    2.20
  -5 -22   6    5.14    2.64
  -5 -22   5    2.02    2.48
  -5 -22   4   -0.78    1.50
  -5 -22   3   24.21    4.99
  -5 -22   2    9.03    3.14
  -5 -22   1    1.10    1.43
  -5 -22   1    1.79    0.76
  -5 -22   0   10.19    1.67
  -5 -22  -1    0.37    0.47
  -5 -22  -2    3.64    1.17
  -5 -22  -3    0.49    0.62
  -5 -22  -4   -0.09    1.21
  -5 -22  -5    1.85    0.71
  -5 -23   6   15.16    4.05
  -5 -23   5   65.03    8.20
  -5 -23   4   14.14    4.05
  -5 -23   3   12.16    3.73
  -5 -23   2    8.93    3.17
  -5 -23   1    7.49    3.51
  -5 -23   1    3.72    0.96
  -5 -23   0    0.18    0.54
  -5 -23  -1    1.29    0.77
  -5 -23  -2    8.06    1.73
  -5 -23  -3    0.12    0.59
  -5 -23  -4   -0.06    0.85
  -5 -23  -5    6.58    2.32
  -5 -24   6    3.93    2.88
  -5 -24   5    3.30    2.76
  -5 -24   4    3.84    2.40
  -5 -24   3    0.63    1.86
  -5 -24   2    7.11    2.80
  -5 -24   1   11.47    3.94
  -5 -24   1    3.74    1.05
  -5 -24   0    2.19    0.86
  -5 -24  -1    5.08    1.28
  -5 -24  -2    4.84    1.36
  -5 -24  -3   13.23    2.36
  -5 -24  -4    2.05    1.21
  -5 -24  -5   19.63    3.39
  -5 -25   6    2.32    2.57
  -5 -25   5   34.07    6.14
  -5 -25   4   -1.87    1.63
  -5 -25   3   11.93    3.26
  -5 -25   2    3.32    2.48
  -5 -25   1    2.72    2.74
  -5 -25   1    0.12    0.59
  -5 -25   0    0.55    0.45
  -5 -25  -1    8.41    1.59
  -5 -25  -2    0.65    0.75
  -5 -25  -3   60.74    4.97
  -5 -25  -4    2.78    1.19
  -5 -25  -5   18.83    3.66
  -5 -26   6    3.37    2.58
  -5 -26   5    1.36    1.32
  -5 -26   4   -1.15    1.66
  -5 -26   3    3.16    1.81
  -5 -26   2    1.05    1.29
  -5 -26   1    0.46    0.39
  -5 -26   0    1.27    0.60
  -5 -26  -1    5.06    1.28
  -5 -26  -2    5.51    1.50
  -5 -26  -3   20.04    2.91
  -5 -26  -4    0.10    0.73
  -5 -26  -5    4.77    1.70
  -5 -27   6   -0.01    1.71
  -5 -27   5    7.89    3.30
  -5 -27   4   -0.90    1.40
  -5 -27   3    1.02    1.06
  -5 -27   2    1.17    1.69
  -5 -27   1    1.12    0.88
  -5 -27   0    4.94    1.32
  -5 -27  -1    0.69    0.55
  -5 -27  -2    8.90    1.90
  -5 -27  -3   17.61    2.71
  -5 -27  -4   10.16    2.19
  -5 -28   5    0.14    2.53
  -5 -28   4    3.36    2.04
  -5 -28   3    3.01    1.66
  -5 -28   2    5.21    2.98
  -5 -28   1    0.89    0.72
  -5 -28   0   -0.29    0.70
  -5 -28  -1    0.62    0.68
  -5 -28  -2   23.29    2.94
  -5 -28  -3    4.96    1.68
  -5 -28  -4    1.94    1.05
  -5 -29   5    8.30    3.27
  -5 -29   4    2.52    2.13
  -5 -29   3    1.94    1.76
  -5 -29   2   -1.54    2.19
  -5 -29   1    3.14    1.14
  -5 -29   0   -0.89    0.98
  -5 -29  -1    1.20    0.75
  -5 -29  -2    3.56    1.35
  -5 -29  -3   16.75    2.73
  -5 -29  -4    2.62    1.10
  -5 -30   5    3.81    2.72
  -5 -30   4    0.74    1.90
  -5 -30   3    3.34    1.60
  -5 -30   2    5.11    2.83
  -5 -30   0    2.20    1.04
  -5 -30  -1   -1.14    0.94
  -5 -30  -2   23.47    3.02
  -5 -30  -3   -0.49    0.63
  -5 -31   5    4.24    2.37
  -5 -31   4    2.34    1.84
  -5 -31   3    2.58    1.91
  -5 -31   2    1.48    1.17
  -5 -31   0    0.57    0.75
  -5 -31  -1   -1.48    0.87
  -5 -31  -2    9.42    2.00
  -5 -31  -3    2.84    1.39
  -5 -32   4   -2.97    2.97
  -5 -32   3    0.45    1.10
  -5 -32   2    2.48    2.45
  -5 -32   0   10.73    2.13
  -5 -32  -1    0.19    0.57
  -5 -32  -2    0.90    0.81
  -5 -32  -3    2.73    1.58
  -5 -33   4    1.52    1.63
  -5 -33   3    1.82    1.67
  -5 -33   2    6.60    3.03
  -5 -33  -1    0.48    0.87
  -5 -33  -2   22.78    3.15
  -5 -34   4    1.38    1.93
  -5 -34   3    0.66    1.25
  -5 -34   2    5.45    2.94
   6   0  -7    2.81    2.51
   6   0  -6    6.98    3.53
   6   0  -5    2.01    2.17
   6   0  -4    5.29    2.94
   6   0  -3    2.53    2.22
   6   0  -2    1.12    1.79
  -6   0   2    7.02    3.43
   6   0  -1    0.82    1.22
  -6   0   1    2.24    1.55
  -6   0   0  113.19   10.78
   6   0   0  117.51    8.50
  -6   0  -1   -0.01    1.69
  -6   0  -2    1.96    1.27
  -6   0  -3    1.53    1.75
  -6   0  -4    5.13    3.11
  -6   0  -5    0.30    1.52
   6  -1  -7    1.37    2.96
   6   1  -7    4.80    3.40
   6  -1  -6   -2.18    1.83
   6   1  -6    0.70    1.68
   6   1  -5    2.37    2.42
   6  -1  -5    9.94    3.93
   6   1  -4   35.35    6.49
   6  -1  -4   38.99    6.99
   6   1  -3   30.81    5.68
  -6  -1   3   38.44    6.37
   6  -1  -3   44.02    6.89
  -6  -1   2  143.06   12.23
   6  -1  -2  138.67   11.46
   6   1  -2  148.74   11.51
  -6   1   2  132.32   11.79
   6   1  -1   18.11    3.67
  -6   1   1   12.47    3.83
  -6  -1   1   22.64    4.96
   6  -1  -1   17.12    3.67
   6  -1   0   14.03    3.08
   6   1   0    9.05    2.33
  -6   1   0   20.38    5.02
  -6  -1   0   10.89    4.45
  -6  -1  -1   56.67    7.79
  -6   1  -1   45.18    6.97
  -6   1  -2    3.21    1.98
  -6  -1  -2    0.99    1.11
  -6   1  -3    7.24    3.17
  -6  -1  -3    7.13    3.01
  -6   1  -4    0.51    1.47
  -6  -1  -4    0.37    1.54
  -6   1  -5   14.72    4.43
  -6  -1  -5   15.64    4.50
   6  -2  -7    7.96    3.63
   6   2  -7    0.93    1.58
   6   2  -6   -0.87    1.66
   6  -2  -6    3.13    2.35
   6   2  -5   12.86    3.94
   6  -2  -5   15.30    5.00
   6   2  -4   42.31    6.99
   6  -2  -4   37.26    6.81
   6   2  -3    6.84    2.76
  -6  -2   3   12.74    4.21
   6  -2  -3    7.52    3.25
   6   2  -2    1.02    1.73
  -6   2   2    0.71    2.55
  -6  -2   2    4.00    3.47
   6  -2  -2   -0.43    1.16
   6   2  -1    0.91    0.65
  -6   2   1   -0.40    1.63
  -6  -2   1    2.81    2.43
   6  -2  -1    3.94    2.29
  -6   2   0    1.15    2.23
  -6  -2   0   -0.95    1.73
   6  -2   0   -0.46    0.97
  -6   2  -1    7.40    2.92
  -6  -2  -1    6.63    2.50
  -6   2  -2    8.37    3.03
  -6  -2  -2   10.27    3.70
  -6   2  -3    1.62    1.78
  -6  -2  -3    3.88    2.11
  -6   2  -4   -0.89    1.87
  -6  -2  -4   -0.55    1.83
  -6   2  -5   -0.25    1.79
  -6  -2  -5    7.28    3.00
   6   3  -7   -3.50    2.49
   6  -3  -7    9.09    3.83
   6   3  -6    5.73    3.49
   6  -3  -6   11.04    4.30
   6   3  -5    4.75    2.92
   6  -3  -5    6.16    3.35
   6   3  -4    0.99    1.73
   6  -3  -4    1.18    1.25
   6   3  -3    2.00    1.79
  -6  -3   3    7.16    2.66
   6  -3  -3    7.60    2.89
  -6  -3   2   76.97    9.09
   6  -3  -2   86.64    9.22
   6   3  -2   94.08    9.08
  -6   3   1    9.84    3.12
  -6  -3   1   13.84    4.05
   6  -3  -1   16.40    3.66
  -6   3   0   73.94    8.61
  -6  -3   0   84.92    9.44
   6  -3   0   77.13    7.27
  -6   3  -1    4.31    2.15
  -6  -3  -1    1.92    1.76
  -6   3  -2   19.66    4.52
  -6  -3  -2   16.89    4.23
  -6   3  -3    0.43    1.59
  -6  -3  -3   -1.45    1.80
  -6   3  -4    0.40    1.54
  -6  -3  -4   -0.83    1.33
  -6   3  -5   37.47    6.36
  -6  -3  -5   31.74    6.26
  -6  -3  -6    4.81    3.06
   6   4  -7    5.99    3.19
   6  -4  -7    5.80    3.36
   6   4  -6    0.22    1.76
   6  -4  -6    1.57    1.87
   6   4  -5    5.56    2.95
   6  -4  -5    7.97    4.07
   6   4  -4   -1.45    1.26
   6  -4  -4   -0.79    2.30
   6   4  -3   -0.84    1.91
  -6  -4   3   -1.67    1.08
   6  -4  -3   -0.22    2.01
   6   4  -2   -0.73    1.20
   6  -4  -2   -4.59    2.26
  -6   4   1   -0.51    1.42
  -6  -4   1    0.01    1.30
   6  -4  -1    1.17    0.78
  -6   4   0    1.77    1.43
  -6  -4   0    4.55    3.14
   6  -4   0    4.53    1.74
  -6   4  -1   26.90    5.19
  -6  -4  -1   17.40    4.43
  -6   4  -2   34.27    5.92
  -6  -4  -2   36.44    6.43
  -6   4  -3   -0.43    1.85
  -6  -4  -3   -2.62    2.57
  -6   4  -4   -0.14    1.62
  -6  -4  -4   -1.09    1.88
  -6   4  -5   -1.32    1.68
  -6  -4  -5   -0.27    1.82
  -6  -4  -6    1.14    1.24
   6  -5  -7   12.24    4.70
   6   5  -6    3.13    2.29
   6  -5  -6    0.86    1.61
   6   5  -5    3.82    2.64
   6  -5  -5    3.65    1.90
   6   5  -4    4.84    2.46
   6  -5  -4    3.88    2.39
  -6  -5   3    7.95    3.16
   6  -5  -3    5.21    2.50
  -6  -5   2   11.69    3.52
   6  -5  -2    8.00    2.76
  -6  -5   1    1.44    1.95
   6  -5  -1    0.80    0.95
  -6   5   0   17.33    4.31
  -6  -5   0   16.76    4.49
   6  -5   0   18.11    3.61
  -6   5  -1    8.97    2.71
  -6  -5  -1    8.58    3.53
   6  -5   1    5.36    1.87
  -6   5  -2    5.76    2.90
  -6  -5  -2    8.69    3.26
  -6   5  -3    0.81    1.07
  -6  -5  -3    0.27    1.25
  -6   5  -4    4.77    2.42
  -6  -5  -4   -0.64    1.90
  -6   5  -5    0.22    1.51
  -6  -5  -5    3.34    2.34
  -6  -5  -6    3.36    2.50
   6  -6  -7    2.13    2.51
   6  -6  -6    6.12    2.92
   6  -6  -5    0.71    1.60
  -6  -6   4   16.30    4.48
   6  -6  -4   14.79    4.21
  -6  -6   3    4.81    2.28
   6  -6  -3    2.18    1.55
  -6  -6   2   10.53    3.49
   6  -6  -2    6.72    2.66
  -6  -6   1   -0.22    1.20
   6  -6  -1    0.15    0.82
  -6   6   0    6.05    2.55
  -6  -6   0    7.85    3.18
   6  -6   0    7.45    2.62
  -6   6  -1   24.25    4.99
  -6  -6  -1   31.08    6.08
   6  -6   1   26.73    4.22
  -6   6  -2   -1.08    0.90
  -6  -6  -2   -1.74    1.85
  -6   6  -3    1.07    1.99
  -6  -6  -3    0.93    1.73
  -6   6  -4    0.23    1.49
  -6  -6  -4    4.25    3.10
  -6  -6  -5    0.87    2.01
  -6  -6  -6    8.41    3.58
   6  -7  -7   -0.18    1.20
   6  -7  -6    1.21    1.68
   6  -7  -5    1.93    1.83
  -6  -7   4   -0.75    1.30
   6  -7  -4   -0.69    1.37
  -6  -7   3   10.01    3.55
   6  -7  -3    4.63    2.47
  -6  -7   2   -0.65    2.34
   6  -7  -2    1.28    1.85
  -6  -7   1   24.31    5.38
   6  -7  -1   22.54    4.64
  -6  -7   0    5.90    3.04
   6  -7   0    2.03    1.13
  -6   7  -1    1.39    1.76
  -6  -7  -1    3.32    2.64
   6  -7   1    1.51    0.93
  -6   7  -2    0.24    1.55
  -6  -7  -2    1.31    2.34
  -6   7  -3   -1.34    1.68
  -6  -7  -3   -3.48    2.34
  -6   7  -4    2.68    1.74
  -6  -7  -4    5.72    3.18
  -6  -7  -5   32.07    6.54
   6  -8  -6   -1.89    1.97
   6  -8  -5    1.91    2.14
  -6  -8   4    5.32    2.65
   6  -8  -4    0.87    1.28
  -6  -8   3    0.42    1.77
   6  -8  -3    1.36    2.10
  -6  -8   2   43.40    6.92
   6  -8  -2   35.08    6.10
  -6  -8   1    2.91    2.51
   6  -8  -1    3.83    1.85
  -6  -8   0    1.07    1.88
   6  -8   0   -2.63    1.60
  -6   8  -1    2.02    0.92
   6  -8   1    2.13    1.31
  -6   8  -2    2.49    1.20
  -6  -8  -2    0.40    1.46
  -6   8  -3   23.57    4.67
  -6  -8  -3   21.52    4.95
  -6   8  -4    0.49    1.11
  -6  -8  -4    0.37    1.97
  -6  -8  -5    5.15    3.57
   6  -9  -6    0.27    2.17
   6  -9  -5    0.01    1.91
  -6  -9   4    5.03    2.49
   6  -9  -4   -1.14    1.29
  -6  -9   3   -0.95    1.68
   6  -9  -3    2.16    2.05
  -6  -9   2    9.28    3.71
   6  -9  -2   12.66    3.74
  -6  -9   1    2.53    2.59
   6  -9  -1    1.84    1.60
  -6  -9   0    2.33    1.96
   6  -9   0    0.04    1.02
  -6  -9  -1    4.11    2.52
   6  -9   1    0.15    0.66
  -6   9  -2    1.46    1.44
  -6  -9  -2    0.64    1.96
  -6   9  -3    3.95    2.32
  -6  -9  -3    6.39    3.12
  -6   9  -4    2.83    1.72
  -6  -9  -4    2.41    1.38
  -6  -9  -5   23.52    5.79
   6 -10  -6    9.01    3.72
  -6 -10   5   10.21    3.60
   6 -10  -5    3.38    2.40
  -6 -10   4    3.40    2.55
   6 -10  -4    0.73    2.39
  -6 -10   3    9.23    3.19
   6 -10  -3    8.84    3.50
  -6 -10   2    2.03    2.05
   6 -10  -2   -1.11    1.34
  -6 -10   1   13.19    3.73
   6 -10  -1   11.36    3.54
  -6 -10   0   -2.27    2.30
   6 -10   0    2.92    2.25
  -6 -10  -1    2.00    2.42
   6 -10   1    4.46    2.30
  -6 -10  -2   15.14    4.35
  -6  10  -3    7.47    2.70
  -6 -10  -3    3.84    2.01
  -6  10  -4    1.40    1.32
  -6 -10  -4    1.97    2.59
  -6 -10  -5    2.69    2.57
   6 -11  -6   -5.31    2.96
  -6 -11   5    2.02    1.97
   6 -11  -5    1.08    2.00
  -6 -11   4    0.33    1.36
   6 -11  -4    2.10    2.81
  -6 -11   3    2.77    2.18
   6 -11  -3    3.46    2.95
  -6 -11   2   20.64    4.89
   6 -11  -2   17.03    4.61
  -6 -11   1    0.09    1.75
  -6 -11   0    7.10    2.94
  -6 -11  -1    1.46    1.45
  -6 -11  -2    0.98    1.09
  -6 -11  -3    2.44    2.37
  -6 -11  -4    1.80    1.13
   6 -12  -6   -3.07    2.84
  -6 -12   5    0.43    1.63
   6 -12  -5   -0.54    1.79
  -6 -12   4   10.98    3.90
   6 -12  -4    4.94    2.14
  -6 -12   3    6.01    2.73
   6 -12  -3    5.46    2.68
  -6 -12   2   38.13    6.60
  -6 -12   1    1.44    1.04
  -6 -12   0    3.53    2.46
  -6 -12  -1    0.54    2.38
  -6 -12  -2   51.57    8.17
  -6 -12  -3   23.25    5.46
  -6 -12  -4    4.54    2.70
   6 -13  -6    1.83    1.67
  -6 -13   5    0.02    1.07
   6 -13  -5    0.40    1.09
  -6 -13   4    0.99    1.50
   6 -13  -4    0.93    1.43
  -6 -13   3    6.68    3.25
  -6 -13   2    8.93    3.43
  -6 -13   1   53.62    7.87
  -6 -13   0    1.30    1.19
  -6 -13  -1    3.12    2.32
  -6 -13  -2    2.17    2.41
  -6 -13  -3   -0.91    1.95
  -6 -13  -4    2.82    2.82
   6 -14  -6    4.70    2.76
  -6 -14   5    9.74    3.28
   6 -14  -5    8.71    3.88
  -6 -14   4    1.02    1.58
   6 -14  -4    1.81    2.10
  -6 -14   3   29.96    6.17
  -6 -14   2    8.37    3.42
  -6 -14   1    3.62    3.09
  -6 -14   0    2.00    1.79
  -6 -14  -1    2.02    2.28
  -6 -14  -2    1.33    1.35
  -6 -14  -3    6.77    2.57
   6 -15  -6    1.29    1.95
  -6 -15   5    2.44    1.88
   6 -15  -5    5.76    3.27
  -6 -15   4    3.55    1.91
  -6 -15   3    7.95    3.38
  -6 -15   2   11.61    3.88
  -6 -15   1   12.78    4.00
  -6 -15   0    5.03    2.64
  -6 -15  -1    3.38    2.68
  -6 -15  -2    4.52    2.58
  -6 -15  -3    1.35    2.12
  -6 -16   5    7.27    3.28
   6 -16  -5    6.07    3.02
  -6 -16   4    4.73    2.52
  -6 -16   3    3.68    3.04
  -6 -16   2   35.65    6.68
  -6 -16   1   10.45    3.95
  -6 -16   0   10.07    3.70
  -6 -16  -1    0.19    1.57
  -6 -16  -2    3.13    1.87
  -6 -16  -3   13.90    5.03
  -6 -17   5    3.51    2.35
   6 -17  -5    2.90    2.07
  -6 -17   4    7.31    3.34
  -6 -17   3    3.90    2.73
  -6 -17   2    4.48    2.76
  -6 -17   1    5.94    3.43
  -6 -17   0   23.30    5.36
  -6 -17  -1    3.06    2.51
  -6 -17  -2    1.77    1.15
  -6 -18   6   10.50    3.78
  -6 -18   5    6.62    2.61
  -6 -18   4    8.98    3.31
  -6 -18   3   27.30    5.72
  -6 -18   2    7.91    2.93
  -6 -18   1    2.47    1.97
  -6 -18   0    2.16    2.17
  -6 -18  -1    0.70    1.62
  -6 -18  -2   -2.41    2.00
  -6 -19   6    3.10    2.85
  -6 -19   5    3.36    1.87
  -6 -19   4    2.96    3.30
  -6 -19   3   23.31    5.15
  -6 -19   2   -1.47    1.78
  -6 -19   1    4.81    2.30
  -6 -19   0    7.46    3.77
  -6 -19  -1    4.11    2.58
  -6 -19  -2    2.02    1.78
  -6 -20   6    3.77    2.18
  -6 -20   5    2.21    1.79
  -6 -20   4    2.82    2.24
  -6 -20   3   -0.48    1.21
  -6 -20   2   -1.44    1.57
  -6 -20   1    3.72    2.13
  -6 -20   0    2.22    1.23
  -6 -20  -1   10.25    3.70
  -6 -21   6    3.92    2.23
  -6 -21   5    0.82    1.78
  -6 -21   4    0.82    2.33
  -6 -21   3    4.14    3.18
  -6 -21   2   14.99    4.20
  -6 -21   1    3.74    2.06
  -6 -21   0    3.59    2.58
  -6 -21  -1    1.03    2.21
  -6 -22   6    2.27    1.88
  -6 -22   5    5.29    2.63
  -6 -22   4   -0.81    1.33
  -6 -22   3    1.58    2.61
  -6 -22   2    5.34    2.97
  -6 -22   1    4.89    3.14
  -6 -22   0    5.22    2.96
  -6 -23   6    0.98    1.27
  -6 -23   5   -3.89    2.32
  -6 -23   4    2.14    1.55
  -6 -23   3   17.69    4.83
  -6 -23   2    3.05    2.19
  -6 -23   1   11.30    4.03
  -6 -24   6   -0.39    1.32
  -6 -24   5    0.85    1.67
  -6 -24   4    6.25    2.87
  -6 -24   3    9.00    4.01
  -6 -24   2    2.47    2.79
  -6 -24   1   -0.64    1.23
  -6 -25   5    0.72    1.49
  -6 -25   4    0.29    1.32
  -6 -25   3   -1.25    1.48
  -6 -25   2    6.91    2.94
   7   0  -5    1.85    1.39
   7   0  -4   83.81   10.44
   7   0  -3   -0.85    1.53
   7   0  -2   24.61    4.91
  -7   0   2   23.22    5.45
  -7   0   1   -0.71    1.28
  -7   0   0    8.55    3.37
  -7   0  -1    4.47    2.67
  -7   0  -2    2.79    1.70
  -7   0  -3   -3.22    2.29
   7  -1  -5   14.54    5.21
   7   1  -5   11.35    4.14
   7  -1  -4   18.69    5.78
   7   1  -4   14.09    4.31
   7  -1  -3   -7.18    3.06
   7   1  -3    1.88    2.28
   7  -1  -2    4.06    2.30
  -7  -1   2    5.84    3.20
   7   1  -2    3.13    0.88
  -7   1   1   -0.41    1.10
  -7  -1   1    4.86    2.54
  -7   1   0    1.43    1.56
  -7  -1   0   -2.01    1.65
  -7   1  -1    1.78    1.68
  -7  -1  -1   10.45    3.99
  -7   1  -2    5.19    2.63
  -7  -1  -2    2.99    1.84
  -7   1  -3   16.26    4.79
   7  -2  -5    2.46    2.83
   7   2  -5    2.08    1.13
   7  -2  -4   41.75    7.49
   7   2  -4   27.92    5.96
   7  -2  -3    1.34    1.54
   7   2  -3    1.98    1.82
   7  -2  -2    9.39    3.38
  -7  -2   2   12.94    4.06
  -7   2   1   12.93    3.98
  -7  -2   1    9.48    3.39
  -7   2   0    0.04    0.86
  -7  -2   0    0.78    1.33
  -7   2  -1    1.69    1.49
  -7  -2  -1    6.17    2.74
  -7   2  -2    1.91    1.16
  -7  -2  -2   -0.43    1.16
  -7   2  -3   15.46    4.44
   7  -3  -5   -0.73    1.48
   7   3  -5   -0.08    1.81
   7   3  -4   23.26    5.41
   7  -3  -4   18.69    5.46
  -7  -3   3    3.95    2.59
   7  -3  -3    0.69    1.66
   7  -3  -2   -1.05    1.38
  -7  -3   2   -0.03    1.91
  -7  -3   1    0.47    2.12
  -7   3   0    2.84    1.94
  -7  -3   0    1.82    1.78
  -7   3  -1   -0.06    1.56
  -7  -3  -1    0.97    0.94
  -7   3  -2    5.33    2.72
  -7  -3  -2   -2.03    1.87
  -7   3  -3    8.42    3.21
   7  -4  -5    2.04    2.02
   7  -4  -4    7.72    4.42
  -7  -4   3    3.05    1.51
   7  -4  -3    1.04    2.29
  -7  -4   2   24.58    5.73
   7  -4  -2   26.64    5.60
  -7  -4   1    0.09    0.87
  -7   4   0    7.97    2.78
  -7  -4   0   13.02    4.21
  -7   4  -1    0.28    1.11
  -7  -4  -1    1.42    1.31
  -7   4  -2    0.50    1.37
  -7   4  -3    2.13    1.65
   7  -5  -5   10.43    4.33
   7  -5  -4    2.90    2.16
  -7  -5   3    7.31    3.48
   7  -5  -3    2.80    3.17
  -7  -5   2    2.73    1.99
   7  -5  -2    1.68    1.25
  -7  -5   1    0.50    1.19
  -7  -5   0   28.13    6.20
  -7   5  -1   -2.21    1.80
  -7  -5  -1    3.42    1.98
  -7   5  -2    7.87    3.07
  -7   5  -3    1.32    1.52
   7  -6  -5    2.31    2.96
   7  -6  -4   15.35    4.96
  -7  -6   3    9.00    3.93
   7  -6  -3    8.57    3.35
  -7  -6   2    2.88    1.43
   7  -6  -2    5.04    2.80
  -7  -6   1    7.98    3.22
  -7  -6   0    5.33    2.43
  -7   6  -1   -0.42    1.04
  -7   6  -2    4.21    2.16
  -7   6  -3    0.66    1.10
   7  -7  -5   -0.54    1.32
   7  -7  -4    4.51    2.67
   7  -7  -3    0.21    2.74
  -7  -7   2    1.63    1.69
   7  -7  -2    4.84    1.97
  -7  -7   1    4.36    2.46
  -7  -7   0   -0.01    1.47
  -7   7  -2    3.16    2.61
  -7   7  -3    7.76    2.65
   7  -8  -5    4.67    2.10
   7  -8  -4    1.53    2.02
   7  -8  -3   -1.79    3.07
  -7  -8   2    6.24    2.78
   7  -8  -2   -0.23    2.72
  -7  -8   1    1.17    1.14
   7  -9  -5    0.55    1.68
   7  -9  -4   -2.75    1.45
   7  -9  -3    2.69    1.55
   7  -9  -2    0.58    1.90
   7 -10  -5    5.49    3.05
   7 -10  -4    1.80    1.53
   7 -10  -3   -0.15    2.22
   7 -10  -2    5.39    3.21
   7 -11  -4    5.65    2.92
   7 -11  -3    2.97    1.22
   7 -11  -2    4.76    1.99
   7 -12  -4    1.41    1.88
   7 -12  -3    0.20    1.37
   7 -12  -2    1.79    2.01
   7 -13  -4    7.00    3.17
   7 -13  -3    5.28    3.01
   7 -13  -2    1.06    2.16
   7 -14  -4    7.28    3.66
   7 -14  -3    0.87    1.93
   7 -14  -2    1.05    1.44
   7 -15  -4    2.80    2.36
   7 -15  -3    3.47    2.33
   7 -15  -2    0.87    1.36
   7 -16  -4   11.75    4.47
   7 -16  -3    2.13    2.18
   7 -16  -2    3.29    2.66
   7 -17  -3    4.51    2.93
   7 -17  -2    3.50    2.14
   7 -18  -3   12.25    4.13
   0   0   0    0.00    0.00
TITL 2 in P2/c
REM P2/c (#13 in standard setting)
CELL 0.71073   5.706187  34.008671   8.504150  90.0000  98.1781  90.0000
ZERR    7.00   0.000420   0.003099   0.000777   0.0000   0.0075   0.0000
LATT  1
SYMM -x, y,-z+1/2
SFAC C H N O
UNIT 77.00 70.00 7.00 7.00
TREF
HKLF 4
END
_computing_structure_solution     'SHELXT 2018/2 (Sheldrick, 2018)'
_computing_structure_solution     'SHELXT 2018/2 (Sheldrick, 2018)'
;
_shelx_hkl_checksum     98997
_shelx_res_file
;
TITL 2_a.res in P2(1)/c
    2.res
    created by SHELXL-2017/1 at 13:59:39 on 13-Feb-2022
REM Old TITL 2 in P2/c
REM SHELXT solution in P2(1)/c: R1 0.201, Rweak 0.009, Alpha 0.032
REM <I/s> 1.214 for 76 systematic absences, Orientation as input
REM Formula found by SHELXT: C20 N O2
CELL 0.71073 5.7062 34.0087 8.5042 90 98.178 90
ZERR 4 0.0004 0.0031 0.0008 0 0.007 0
LATT 1
SYMM -X,0.5+Y,0.5-Z
SFAC C H N O
UNIT 80 92 4 8
L.S. 20
PLAN  9
CONF
HTAB C2 O1
BOND
list 4
MORE -1
BOND $H
fmap 2 53
acta
OMIT -3 50
REM <olex2.extras>
REM <HklSrc "%.\\2.hkl">
REM </olex2.extras>
WGHT    0.050700    0.647700
FVAR       0.45389   0.80546
O1    4    1.047794    0.745737    0.851630    11.00000    0.05282    0.04792 =
         0.08847   -0.00099   -0.03824   -0.00363
O2    4    0.327011    0.582444    0.459499    11.00000    0.04189    0.04643 =
         0.05557   -0.00233   -0.01063   -0.00538
N1    3    0.693450    0.758750    0.691744    11.00000    0.02793    0.03442 =
         0.03226   -0.00060    0.00030   -0.00165
C1    1    0.690958    0.800457    0.687550    11.00000    0.03045    0.03761 =
         0.02568   -0.00175    0.00500   -0.00180
C2    1    0.885367    0.822811    0.753861    11.00000    0.03076    0.04397 =
         0.03513    0.00058    0.00216   -0.00224
AFIX  43
H2    2    1.021910    0.810308    0.802034    11.00000   -1.20000
AFIX   0
C3    1    0.876218    0.863459    0.748377    11.00000    0.04036    0.04549 =
         0.03790   -0.00357    0.00389   -0.00939
AFIX  43
H3    2    1.006620    0.878040    0.793348    11.00000   -1.20000
AFIX   0
C4    1    0.675853    0.882570    0.676956    11.00000    0.05386    0.03955 =
         0.03939   -0.00073    0.00564   -0.00042
AFIX  43
H4    2    0.670204    0.909893    0.674013    11.00000   -1.20000
AFIX   0
C5    1    0.483914    0.860660    0.609935    11.00000    0.04238    0.04277 =
         0.04186    0.00186    0.00195    0.00694
AFIX  43
H5    2    0.348529    0.873425    0.561404    11.00000   -1.20000
AFIX   0
C6    1    0.489514    0.819975    0.613733    11.00000    0.03332    0.04292 =
         0.03576   -0.00224    0.00115   -0.00107
AFIX  43
H6    2    0.359101    0.805634    0.567117    11.00000   -1.20000
AFIX   0
C7    1    0.500915    0.735337    0.601212    11.00000    0.02641    0.03905 =
         0.03936   -0.00267   -0.00511   -0.00074
PART 1
AFIX  23
H7AA  2    0.506687    0.736741    0.487905    21.00000   -1.20000
H7AB  2    0.346778    0.744172    0.622299    21.00000   -1.20000
AFIX  23
PART 2
H7BC  2    0.454955    0.745403    0.494562   -21.00000   -1.20000
H7BD  2    0.363048    0.733512    0.655672   -21.00000   -1.20000
AFIX   0
PART 1
C8    1    0.554728    0.693574    0.664877    21.00000    0.02154    0.03994 =
         0.03046    0.00186    0.00166   -0.00304
AFIX  13
H8    2    0.492969    0.690922    0.766149    21.00000   -1.20000
AFIX   0
C9    1    0.823196    0.694149    0.698296    21.00000    0.02211    0.04054 =
         0.03147   -0.00083    0.00323    0.00155
AFIX  13
H9    2    0.884344    0.692311    0.596540    21.00000   -1.20000
AFIX   0
PART 0
C10   1    0.871486    0.735244    0.762930    11.00000    0.03623    0.04044 =
         0.04878    0.00344   -0.01224   -0.00146
C11   1    0.914687    0.659474    0.798206    11.00000    0.02770    0.03962 =
         0.03483    0.00068   -0.00135    0.00074
PART 1
AFIX  23
H11A  2    0.872712    0.662201    0.904263    21.00000   -1.20000
H11B  2    1.085889    0.658342    0.806781    21.00000   -1.20000
AFIX  23
PART 2
H11C  2    1.058398    0.665781    0.754796   -21.00000   -1.20000
H11D  2    0.955968    0.655544    0.911742   -21.00000   -1.20000
AFIX   0
PART 0
C12   1    0.808262    0.622223    0.722626    11.00000    0.02588    0.03653 =
         0.03270    0.00033    0.00723    0.00023
C13   1    0.610111    0.622334    0.614933    11.00000    0.02754    0.03705 =
         0.03182   -0.00082    0.00577    0.00059
C14   1    0.469856    0.658958    0.561186    11.00000    0.02738    0.03912 =
         0.03266   -0.00071   -0.00106   -0.00177
PART 1
AFIX  23
H14A  2    0.487383    0.664745    0.451778    21.00000   -1.20000
H14B  2    0.303290    0.654397    0.566237    21.00000   -1.20000
AFIX  23
PART 2
H14C  2    0.331267    0.660746    0.614939   -21.00000   -1.20000
H14D  2    0.417279    0.657741    0.447692   -21.00000   -1.20000
AFIX   0
PART 0
C15   1    0.944665    0.585305    0.772093    11.00000    0.03012    0.04134 =
         0.04258    0.00160    0.00076    0.00330
AFIX  23
H15A  2    0.988461    0.585847    0.886542    11.00000   -1.20000
H15B  2    1.089994    0.585636    0.725204    11.00000   -1.20000
AFIX   0
C16   1    0.816719    0.546674    0.727135    11.00000    0.03281    0.03845 =
         0.05071    0.00282    0.00280    0.00369
C17   1    0.691302    0.550896    0.557471    11.00000    0.04297    0.03650 =
         0.05452   -0.00568   -0.00103    0.00071
AFIX  23
H17A  2    0.808661    0.554226    0.486470    11.00000   -1.20000
H17B  2    0.603869    0.526973    0.527100    11.00000   -1.20000
AFIX   0
C18   1    0.523837    0.585201    0.538548    11.00000    0.03560    0.04066 =
         0.03396    0.00288    0.00203   -0.00420
C19   1    0.635914    0.538119    0.839867    11.00000    0.04334    0.05275 =
         0.06365    0.01481    0.00581    0.00188
AFIX 137
H19A  2    0.716904    0.534762    0.945931    11.00000   -1.50000
H19B  2    0.550517    0.514530    0.806668    11.00000   -1.50000
H19C  2    0.527086    0.559706    0.837605    11.00000   -1.50000
AFIX   0
C20   1    0.993525    0.512592    0.737286    11.00000    0.04740    0.04004 =
         0.07380   -0.00081   -0.00040    0.00760
AFIX 137
H20A  2    1.107312    0.517452    0.666574    11.00000   -1.50000
H20B  2    0.910590    0.488566    0.707522    11.00000   -1.50000
H20C  2    1.073535    0.510389    0.844127    11.00000   -1.50000
AFIX   0
PART 2
C21   1    0.733073    0.694880    0.766421   -21.00000    0.02503    0.03488 =
         0.03088    0.00535    0.01578    0.00932
AFIX  13
H21   2    0.613612    0.695152    0.838586   -21.00000   -1.20000
AFIX   0
C22   1    0.633490    0.696411    0.601931   -21.00000    0.03418    0.02784 =
         0.04057   -0.00134    0.02714   -0.00849
AFIX  13
H22   2    0.757910    0.697703    0.533654   -21.00000   -1.20000
AFIX   0
HKLF 4
REM  2_a.res in P2(1)/c
REM R1 =  0.0561 for    2046 Fo > 4sig(Fo)  and  0.0846 for all    2874 data
REM    229 parameters refined using      0 restraints
END
WGHT      0.0487      0.6720
REM Highest difference peak  0.327,  deepest hole -0.314,  1-sigma level  0.047
Q1    1   0.9375  0.7401  0.9264  11.00000  0.05    0.33
Q2    1   0.3064  0.7998  0.5412  11.00000  0.05    0.18
Q3    1   0.5257  0.5626  0.9117  11.00000  0.05    0.14
Q4    1   1.1098  0.7202  0.9014  11.00000  0.05    0.14
Q5    1   0.5695  0.9207  0.7311  11.00000  0.05    0.14
Q6    1   1.1226  0.5815  0.8933  11.00000  0.05    0.14
Q7    1   1.0479  0.8025  0.9232  11.00000  0.05    0.14
Q8    1   0.7648  0.4841  0.5312  11.00000  0.05    0.14
Q9    1   1.1082  0.7582  0.9702  11.00000  0.05    0.13
;
_shelx_res_checksum     48327
