# Supplementary material for: Crystal structure and Hirshfeld surface analysis of 7,7-dimethyl-2-phenyl-3,3a,4,6,7,8,9,9a-octa­hydro-1H-benzo[f]iso­indole-1,5(2H)-dione
Source: Acta Crystallogr E Crystallogr Commun. 2022 Mar 10;78(Pt 4):373–6. doi: 10.1107/S2056989022002353 (PMC8983980; doi:10.1107/S2056989022002353)
Supplement: Supplementary file 2 [file e-78-00373-Isup2.hkl]

data_I                                                                          
_shelx_title ' 2_a.res in P2(1)/c'                                              
_shelx_refln_list_code          4                                               
_shelx_F_calc_maximum      225.47                                               
_exptl_crystal_F_000       664.00                                               
_reflns_d_resolution_high  0.8410                                               
                                                                                
loop_                                                                           
 _space_group_symop_operation_xyz                                               
 'x, y, z'                                                                      
 '-x, y+1/2, -z+1/2'                                                            
 '-x, -y, -z'                                                                   
 'x, -y-1/2, z-1/2'                                                             
                                                                                
_cell_length_a     5.7062                                                       
_cell_length_b    34.0087                                                       
_cell_length_c     8.5042                                                       
_cell_angle_alpha  90.000                                                       
_cell_angle_beta   98.178                                                       
_cell_angle_gamma  90.000                                                       
                                                                                
_shelx_F_squared_multiplier     1.000                                           
                                                                                
loop_                                                                           
 _refln_index_h                                                                 
 _refln_index_k                                                                 
 _refln_index_l                                                                 
 _refln_F_squared_calc                                                          
 _refln_F_squared_meas                                                          
 _refln_F_squared_sigma                                                         
 _refln_observed_status                                                         
   1   0   0       1829.78       1705.27        35.24 o                         
   2   0   0       3347.56       3158.37        37.27 o                         
   3   0   0          8.68         18.55         2.85 o                         
   4   0   0          0.58          5.24         2.68 o                         
   5   0   0        983.86       1074.22        22.59 o                         
   6   0   0        559.96        562.53        32.40 o                         
   1   1   0      18834.68      17556.58       106.73 o                         
   2   1   0        658.00        590.81        10.34 o                         
   3   1   0         58.50         73.68         4.75 o                         
   4   1   0          5.27          1.59         1.08 o                         
   5   1   0        254.85        256.14         7.82 o                         
   6   1   0         69.97         62.56        10.14 o                         
   1   2   0        289.32        245.57         4.93 o                         
   2   2   0        855.80        821.21        18.29 o                         
   3   2   0       1002.33        965.18        15.75 o                         
   4   2   0         22.93         22.08         2.34 o                         
   5   2   0        576.61        612.51        12.19 o                         
   6   2   0          0.22         -1.20         3.84 o                         
   1   3   0        439.52        349.96         5.80 o                         
   2   3   0        341.05        315.72         7.54 o                         
   3   3   0        594.44        674.77        14.81 o                         
   4   3   0         25.86         24.51         2.56 o                         
   5   3   0         95.31        105.27         5.08 o                         
   6   3   0        316.74        380.42        23.24 o                         
   0   4   0        396.19        339.77         8.11 o                         
   1   4   0       1824.54       1764.05        13.16 o                         
   2   4   0          0.84          0.28         0.68 o                         
   3   4   0        595.22        642.73        13.32 o                         
   4   4   0        119.24        187.05        13.14 o                         
   5   4   0          1.01         -0.56         0.64 o                         
   6   4   0         24.78         16.12         5.06 o                         
   1   5   0        304.52        282.92         5.39 o                         
   2   5   0       2380.36       2371.47        18.07 o                         
   3   5   0        436.78        487.38         9.53 o                         
   4   5   0        125.47        120.61         5.08 o                         
   5   5   0          4.02          5.23         1.11 o                         
   6   5   0         88.01         85.06        11.44 o                         
   0   6   0        332.75        393.70        10.29 o                         
   1   6   0         52.81         46.39         2.16 o                         
   2   6   0        901.59        955.04        12.36 o                         
   3   6   0       1482.66       1651.52        21.72 o                         
   4   6   0          7.34          4.43         1.02 o                         
   5   6   0         21.92         22.72         2.15 o                         
   6   6   0         43.80         34.27         7.69 o                         
   1   7   0       1045.16       1012.67        12.64 o                         
   2   7   0        224.84        251.74         6.26 o                         
   3   7   0         72.51         64.00         3.44 o                         
   4   7   0         98.89        109.03         5.26 o                         
   5   7   0          8.52          8.13         1.49 o                         
   6   7   0         10.64         14.94         9.39 o                         
   0   8   0        281.14        328.03        10.78 o                         
   1   8   0       1404.31       1415.42        21.77 o                         
   2   8   0        445.34        450.68         8.48 o                         
   3   8   0        169.03        201.11         6.41 o                         
   4   8   0          1.92          0.42         0.63 o                         
   5   8   0         38.79         45.38         3.57 o                         
   6   8   0          0.41         -4.51         8.98 o                         
   1   9   0       1377.01       1349.52        15.55 o                         
   2   9   0        504.32        494.17         9.66 o                         
   3   9   0        301.54        322.75        10.01 o                         
   4   9   0         53.39         59.33         3.70 o                         
   5   9   0        660.18        714.97        17.12 o                         
   6   9   0          3.89          4.00         5.56 o                         
   0  10   0       1891.37       1896.70        28.98 o                         
   1  10   0         32.72         37.64         2.46 o                         
   2  10   0         43.43         42.87         3.00 o                         
   3  10   0        208.75        221.39         7.34 o                         
   4  10   0         12.78         10.39         1.68 o                         
   5  10   0        167.99        183.43        10.53 o                         
   6  10   0          0.11          1.72        12.60 o                         
   1  11   0       1975.07       1960.88        17.24 o                         
   2  11   0       1715.88       1951.02        28.31 o                         
   3  11   0         20.11         12.78         1.72 o                         
   4  11   0        113.25        109.95         5.25 o                         
   5  11   0          0.02          9.13         2.79 o                         
   6  11   0         34.45         34.46        14.27 o                         
   0  12   0       1444.19       1405.49        28.06 o                         
   1  12   0       1214.76       1259.68        26.36 o                         
   2  12   0       4808.61       5230.95        33.77 o                         
   3  12   0         25.25         27.51         2.55 o                         
   4  12   0        333.47        333.61         9.18 o                         
   5  12   0        637.23        690.22        28.66 o                         
   6  12   0          8.63         17.13        11.94 o                         
   1  13   0        990.42       1031.81        13.83 o                         
   2  13   0          9.60         24.37         3.95 o                         
   3  13   0         10.67         12.29         2.11 o                         
   4  13   0          9.01          9.30         1.87 o                         
   5  13   0         18.75         21.73         3.03 o                         
   6  13   0         14.67          6.31         5.78 o                         
   0  14   0       2445.70       2551.25        41.55 o                         
   1  14   0          0.46         29.07         9.48 o                         
   2  14   0         54.13         68.36         7.57 o                         
   3  14   0         11.74         15.43         2.24 o                         
   4  14   0         21.44         25.00         3.30 o                         
   5  14   0          0.23          7.91         2.90 o                         
   6  14   0          7.85          9.71         8.69 o                         
   1  15   0       5111.35       5667.09        39.51 o                         
   2  15   0       1023.84       1021.25        17.44 o                         
   3  15   0        283.59        283.67        10.43 o                         
   4  15   0         53.85         50.62         5.17 o                         
   5  15   0        402.33        434.72        15.52 o                         
   6  15   0         29.25         24.42        12.81 o                         
   0  16   0       2769.24       3195.02        48.83 o                         
   1  16   0         22.33         35.47         4.41 o                         
   2  16   0        139.06        167.94         9.30 o                         
   3  16   0          0.59          2.29         1.67 o                         
   4  16   0          1.61          3.75         2.43 o                         
   5  16   0         39.45         62.11         7.04 o                         
   6  16   0         39.76         48.88        17.96 o                         
   1  17   0          1.03          9.18         1.78 o                         
   2  17   0         31.97         43.99         4.14 o                         
   3  17   0          2.37          1.73         2.38 o                         
   4  17   0        251.43        278.58        10.64 o                         
   5  17   0          8.37         13.95         3.96 o                         
   6  17   0         66.47        113.10        26.02 o                         
   0  18   0       3386.56       3656.87        55.87 o                         
   1  18   0         63.45         67.70         4.83 o                         
   2  18   0        183.71        183.56         8.68 o                         
   3  18   0         74.73         86.78         6.00 o                         
   4  18   0         21.86         20.01         3.22 o                         
   5  18   0         38.22         20.91         4.81 o                         
   6  18   0         19.66         10.48        10.53 o                         
   1  19   0         69.89         79.51         4.70 o                         
   2  19   0         44.77         38.27         4.67 o                         
   3  19   0         27.01         30.83         4.36 o                         
   4  19   0          8.28          7.68         2.07 o                         
   5  19   0          1.19         -0.15         2.23 o                         
   0  20   0        103.67        113.48        10.92 o                         
   1  20   0         66.63         65.94         4.46 o                         
   2  20   0         60.90         66.51         4.74 o                         
   3  20   0         86.49         96.85         6.12 o                         
   4  20   0         64.29         62.30         5.55 o                         
   5  20   0          7.06          6.16         3.01 o                         
   1  21   0         10.36          4.87         1.63 o                         
   2  21   0        467.35        484.20        12.78 o                         
   3  21   0        430.89        429.85        13.02 o                         
   4  21   0         87.89         75.98         5.71 o                         
   5  21   0         14.90         19.27         4.85 o                         
   0  22   0        140.59        140.75         9.58 o                         
   1  22   0         55.90         52.65         4.19 o                         
   2  22   0         31.75         29.64         3.54 o                         
   3  22   0        446.05        471.79        14.00 o                         
   4  22   0          0.02         -0.47         1.29 o                         
   5  22   0         35.13         49.46         8.11 o                         
   1  23   0          4.27          4.89         1.55 o                         
   2  23   0        173.29        167.23         7.94 o                         
   3  23   0          4.66          6.98         2.42 o                         
   4  23   0          2.54          3.63         2.60 o                         
   5  23   0          0.00          0.87         2.62 o                         
   0  24   0       1389.67       1346.83        59.56 o                         
   1  24   0          9.72          5.30         1.72 o                         
   2  24   0         64.13         73.76         5.94 o                         
   3  24   0        292.85        332.90        17.26 o                         
   4  24   0         28.14         16.60         5.00 o                         
   5  24   0          9.37         10.63         4.17 o                         
   1  25   0          8.98          3.25         2.26 o                         
   2  25   0          6.89          1.23         6.97 o                         
   3  25   0          7.48         12.33         4.66 o                         
   4  25   0          0.54         -0.19         1.84 o                         
   5  25   0          0.00          2.67         2.18 o                         
   0  26   0        568.95        524.12        27.52 o                         
   1  26   0        355.75        357.24        16.51 o                         
   2  26   0         57.41         64.01         7.38 o                         
   3  26   0          0.11         -1.12         2.86 o                         
   4  26   0         22.56         27.23         6.41 o                         
   5  26   0          2.93          6.16         2.91 o                         
   1  27   0        557.44        527.96        20.78 o                         
   2  27   0          7.17         -1.21         3.40 o                         
   3  27   0         51.27         31.36         6.75 o                         
   4  27   0         15.24         11.02         4.56 o                         
   5  27   0         20.30         23.98         6.41 o                         
   0  28   0       1476.43       1538.83        50.48 o                         
   1  28   0         23.32         18.45         4.28 o                         
   2  28   0          8.65          6.28         1.89 o                         
   3  28   0          1.58         -0.15         1.55 o                         
   4  28   0          4.05         19.76         5.58 o                         
   1  29   0         90.97         75.81         8.42 o                         
   2  29   0          1.02         -0.93         4.68 o                         
   3  29   0         12.76         13.83         5.48 o                         
   4  29   0          4.43          9.95         4.13 o                         
   0  30   0        249.85        271.53        23.10 o                         
   1  30   0         20.66         14.54         4.98 o                         
   2  30   0          3.12          1.26         1.89 o                         
   3  30   0        113.08        115.28        13.83 o                         
   4  30   0         21.25         31.74         7.86 o                         
   1  31   0         11.48         10.23         4.51 o                         
   2  31   0         21.02         11.85         3.75 o                         
   3  31   0          0.66          0.97         2.96 o                         
   4  31   0         14.65         12.38         5.34 o                         
   0  32   0        132.07         91.50        13.93 o                         
   1  32   0          0.40         -1.33         6.29 o                         
   2  32   0          6.36         14.03         5.68 o                         
   3  32   0          1.62          4.22         3.40 o                         
   4  32   0          1.80          4.76         2.96 o                         
   1  33   0         16.42         10.34         3.81 o                         
   2  33   0         18.80         17.62         6.50 o                         
   3  33   0          2.30          3.40         3.45 o                         
   0  34   0         17.88         14.08         5.48 o                         
   1  34   0         76.55         72.16         9.29 o                         
   2  34   0          1.40          5.92         4.76 o                         
   3  34   0          0.48         -5.39         4.66 o                         
   1  35   0         14.17          8.12         2.97 o                         
   2  35   0         12.13          6.99         5.10 o                         
   3  35   0         11.68         13.64         6.41 o                         
   0  36   0          2.48         18.10         8.83 o                         
   1  36   0          2.76         -6.59         4.39 o                         
   2  36   0          0.54          5.24         4.27 o                         
   3  36   0         15.71          8.88         5.39 o                         
   1  37   0          0.77         -3.38         4.42 o                         
   2  37   0         39.59         29.90         9.32 o                         
   0  38   0          0.00         12.43         6.65 o                         
   1  38   0          7.54          9.22         2.75 o                         
   2  38   0          8.67         18.64         8.11 o                         
   1  39   0         46.10         46.34         8.75 o                         
   0  40   0         49.53         91.25        17.23 o                         
  -6   1   1         75.33         85.82         9.57 o                         
  -5   1   1         26.61         32.08         5.60 o                         
  -4   1   1        113.35        118.13         9.03 o                         
  -3   1   1         69.62         77.66         6.60 o                         
  -2   1   1         45.56         45.03         4.94 o                         
  -1   1   1       6035.75       5590.17        33.51 o                         
   0   1   1       2898.50       2643.45        29.42 o                         
   1   1   1        265.10        248.03        15.00 o                         
   2   1   1        106.22        104.18         5.02 o                         
   3   1   1        189.62        204.94         7.99 o                         
   4   1   1         77.09         76.02         5.50 o                         
   5   1   1          3.18          0.06         1.53 o                         
   6   1   1        240.92        247.24        27.89 o                         
  -6   2   1         10.37          6.52         4.37 o                         
  -5   2   1        583.47        571.08        22.61 o                         
  -4   2   1        326.41        363.31        16.13 o                         
  -3   2   1         36.34         49.60         5.99 o                         
  -2   2   1        200.50        180.64         9.59 o                         
  -1   2   1        386.61        337.15         4.76 o                         
   0   2   1       2526.20       2227.06        36.60 o                         
   1   2   1       1247.29       1146.12        30.87 o                         
   2   2   1         48.09         45.85         4.83 o                         
   3   2   1        337.80        372.75        10.65 o                         
   4   2   1        345.13        314.26        11.20 o                         
   5   2   1        230.53        226.85        11.68 o                         
   6   2   1         39.59         33.91         9.22 o                         
  -6   3   1         78.24         65.74         9.94 o                         
  -5   3   1          0.01          0.88         2.92 o                         
  -4   3   1        194.02        210.96        12.27 o                         
  -3   3   1        145.45        158.75         9.44 o                         
  -2   3   1          2.47          1.95         1.05 o                         
  -1   3   1         65.68         58.27         1.92 o                         
   0   3   1         22.50         25.73         3.64 o                         
   1   3   1       1360.78       1231.10        18.64 o                         
   2   3   1        299.84        263.12        10.88 o                         
   3   3   1          2.39          1.75         3.25 o                         
   4   3   1        463.85        452.05        13.63 o                         
   5   3   1        387.87        395.17        13.47 o                         
   6   3   1          9.56         14.54         6.61 o                         
  -6   4   1          0.01          2.02         2.94 o                         
  -5   4   1          0.46         -3.09         4.33 o                         
  -4   4   1          0.76          0.16         0.47 o                         
  -3   4   1         38.36         43.42         1.74 o                         
  -2   4   1        119.94        127.71         2.93 o                         
  -1   4   1         29.53         21.25         1.26 o                         
   0   4   1       3576.69       3239.48        42.42 o                         
   1   4   1        276.51        290.02         7.47 o                         
   2   4   1         64.02         66.70         7.02 o                         
   3   4   1        237.66        230.58        13.33 o                         
   4   4   1         11.32         16.49         2.83 o                         
   5   4   1        104.60        111.48         7.14 o                         
   6   4   1        114.41        108.88        23.06 o                         
  -6   5   1          0.47          4.90         4.15 o                         
  -5   5   1         51.43         52.10         7.97 o                         
  -4   5   1        242.59        222.89         5.91 o                         
  -3   5   1        246.32        271.61         5.49 o                         
  -2   5   1         73.38         78.83         2.24 o                         
  -1   5   1        643.04        626.74         6.73 o                         
   0   5   1       1098.35       1097.76        24.75 o                         
   1   5   1        441.47        402.41         8.82 o                         
   2   5   1        101.00        116.66         5.50 o                         
   3   5   1         91.02         77.13         9.78 o                         
   4   5   1         98.45         81.66         6.59 o                         
   5   5   1          6.10          3.76         1.83 o                         
   6   5   1         35.73         35.45         6.85 o                         
  -6   6   1          3.17          0.00         3.29 o                         
  -5   6   1         13.95          8.42         5.03 o                         
  -4   6   1          4.31          4.26         1.02 o                         
  -3   6   1        277.37        325.26         8.06 o                         
  -2   6   1        473.09        481.08         8.71 o                         
  -1   6   1         36.03         31.26         1.71 o                         
   0   6   1       5672.72       4984.12        52.37 o                         
   1   6   1         54.20         49.43         4.29 o                         
   2   6   1          2.56          0.78         0.86 o                         
   3   6   1         77.21         92.91         7.24 o                         
   4   6   1         18.76         12.69         3.23 o                         
   5   6   1          5.06          4.47         1.70 o                         
   6   6   1        120.53        131.56        13.82 o                         
  -6   7   1        104.93        113.23        17.06 o                         
  -5   7   1         61.16         50.54         2.72 o                         
  -4   7   1        121.56        126.74         4.36 o                         
  -3   7   1        270.69        285.08        10.27 o                         
  -2   7   1        382.18        411.19         6.23 o                         
  -1   7   1       2132.70       1982.94        24.75 o                         
   0   7   1       2299.88       2022.52        34.37 o                         
   1   7   1        133.11        116.68         5.77 o                         
   2   7   1        458.22        519.15        11.03 o                         
   3   7   1         29.55         29.90         4.08 o                         
   4   7   1          5.21         12.53         3.03 o                         
   5   7   1        171.31        162.97         7.85 o                         
   6   7   1          7.33          8.81         3.81 o                         
  -6   8   1          9.42         16.70         7.23 o                         
  -5   8   1         27.70         23.14         1.96 o                         
  -4   8   1        180.06        191.66         5.35 o                         
  -3   8   1        304.94        328.81         6.70 o                         
  -2   8   1       1770.53       1803.77        14.19 o                         
  -1   8   1          3.04          3.45         0.94 o                         
   0   8   1        158.00        162.99         9.76 o                         
   1   8   1        906.76        846.38        15.63 o                         
   2   8   1        396.22        422.88        17.37 o                         
   3   8   1       2241.48       2305.92        29.73 o                         
   4   8   1        272.34        265.69        15.00 o                         
   5   8   1        117.06        105.62         6.88 o                         
   6   8   1          6.64         10.03         3.65 o                         
  -6   9   1          8.15         10.21         6.61 o                         
  -5   9   1         14.89         13.03         1.53 o                         
  -4   9   1        180.10        205.41         8.13 o                         
  -3   9   1        431.40        484.92         9.81 o                         
  -2   9   1          0.74          7.46         2.67 o                         
  -1   9   1        288.93        271.63         7.21 o                         
   0   9   1         62.95         63.84         4.82 o                         
   1   9   1        577.05        557.52        12.92 o                         
   2   9   1       1522.82       1543.94        30.30 o                         
   3   9   1         19.68         21.06         2.64 o                         
   4   9   1        259.77        265.69        10.43 o                         
   5   9   1         19.25         17.03         3.17 o                         
   6   9   1          1.19          4.72         9.61 o                         
  -6  10   1         75.03         59.68        12.46 o                         
  -5  10   1         74.82         74.10         4.22 o                         
  -4  10   1          0.47          3.26         1.16 o                         
  -3  10   1         22.13         28.75         2.29 o                         
  -2  10   1         39.09         52.74         2.62 o                         
  -1  10   1        176.05        174.13         4.84 o                         
   0  10   1        547.54        545.04        14.42 o                         
   1  10   1        176.38        184.17         8.23 o                         
   2  10   1         99.06        113.55         6.51 o                         
   3  10   1        266.65        294.53        11.86 o                         
   4  10   1         79.63         75.05         7.87 o                         
   5  10   1        116.33        109.13        10.02 o                         
   6  10   1          1.37         15.83         8.09 o                         
  -6  11   1          7.93          0.44         8.49 o                         
  -5  11   1        170.47        166.04         9.88 o                         
  -4  11   1        212.25        225.98         6.81 o                         
  -3  11   1          1.82          1.69         0.95 o                         
  -2  11   1         27.74         35.64         2.44 o                         
  -1  11   1         41.98         54.51         2.91 o                         
   0  11   1        256.58        252.94        14.61 o                         
   1  11   1        390.32        399.87        11.05 o                         
   2  11   1         17.55         21.70         2.42 o                         
   3  11   1         97.18        104.77         6.20 o                         
   4  11   1         59.42         66.71         7.34 o                         
   5  11   1        124.92        127.24        10.78 o                         
   6  11   1          0.05          7.09         7.04 o                         
  -6  12   1          0.41          6.99         5.05 o                         
  -5  12   1        236.88        215.08         7.41 o                         
  -4  12   1         13.58         13.02         1.74 o                         
  -3  12   1        162.87        168.91         5.92 o                         
  -2  12   1          4.80          5.16         1.38 o                         
  -1  12   1         18.52         15.46         1.76 o                         
   0  12   1         16.99         11.36         2.96 o                         
   1  12   1         27.43         27.82         3.27 o                         
   2  12   1          0.27          0.05         1.22 o                         
   3  12   1          6.75          6.15         1.38 o                         
   4  12   1        171.74        160.99         9.72 o                         
   5  12   1        146.04        131.55        14.26 o                         
   6  12   1          2.18          2.62        11.55 o                         
  -6  13   1        261.54        260.27        38.20 o                         
  -5  13   1        239.97        226.75        12.07 o                         
  -4  13   1        209.11        199.93         7.49 o                         
  -3  13   1         99.43         99.17         4.75 o                         
  -2  13   1         31.75         55.48         3.58 o                         
  -1  13   1        652.09        617.57        13.16 o                         
   0  13   1        646.54        585.86        22.09 o                         
   1  13   1       4461.65       4896.55        41.32 o                         
   2  13   1        491.71        453.49        11.90 o                         
   3  13   1         29.06         29.64         3.72 o                         
   4  13   1       1169.45       1115.08        23.58 o                         
   5  13   1        111.88        110.73         7.81 o                         
   6  13   1         11.63         15.14        11.26 o                         
  -6  14   1          0.74         17.57        15.00 o                         
  -5  14   1        302.35        290.93        11.42 o                         
  -4  14   1         18.52         18.13         4.04 o                         
  -3  14   1         38.39         41.48         3.30 o                         
  -2  14   1       3931.80       3963.16        48.49 o                         
  -1  14   1          2.52          6.74         1.65 o                         
   0  14   1        852.62        817.31        31.02 o                         
   1  14   1       5644.60       6087.07        43.89 o                         
   2  14   1        844.72        866.61        16.76 o                         
   3  14   1        249.21        268.66        10.96 o                         
   4  14   1         40.67         42.58         3.93 o                         
   5  14   1        474.23        456.92        14.69 o                         
   6  14   1         13.60          9.80        11.07 o                         
  -6  15   1         45.94         62.03        19.42 o                         
  -5  15   1          4.57          3.98         1.30 o                         
  -4  15   1         12.47         10.42         1.75 o                         
  -3  15   1        386.28        388.45         9.94 o                         
  -2  15   1          8.22         30.91         3.06 o                         
  -1  15   1        642.48        677.46        11.75 o                         
   0  15   1          0.05          1.99         1.84 o                         
   1  15   1        595.33        700.90        24.66 o                         
   2  15   1        664.85        675.69        18.02 o                         
   3  15   1        103.98        114.65         9.29 o                         
   4  15   1        507.83        496.91        13.28 o                         
   5  15   1        234.65        229.74        11.52 o                         
   6  15   1          6.89         16.41        13.01 o                         
  -6  16   1         23.86         50.72        19.17 o                         
  -5  16   1         55.16         54.61         5.85 o                         
  -4  16   1          7.67          7.13         2.26 o                         
  -3  16   1        469.46        490.82        11.57 o                         
  -2  16   1        186.33        198.02         6.73 o                         
  -1  16   1         22.62         19.99         2.26 o                         
   0  16   1        216.17        244.18        10.59 o                         
   1  16   1        320.11        312.02        13.14 o                         
   2  16   1         64.73         69.67         5.97 o                         
   3  16   1         50.37         52.93         4.97 o                         
   4  16   1        441.09        432.09        12.43 o                         
   5  16   1          0.43          4.91         1.99 o                         
   6  16   1          0.87          0.92         7.62 o                         
  -6  17   1         13.17         28.83        16.65 o                         
  -5  17   1         93.99         89.78         8.40 o                         
  -4  17   1        167.43        166.60         9.42 o                         
  -3  17   1         31.52         36.04         4.08 o                         
  -2  17   1         85.20         92.05         5.47 o                         
  -1  17   1         84.66         79.17         5.03 o                         
   0  17   1         56.31         54.07         5.42 o                         
   1  17   1          0.44         -0.87         1.26 o                         
   2  17   1         53.99         47.59         4.09 o                         
   3  17   1         68.42         64.90         5.62 o                         
   4  17   1        310.20        326.61        10.95 o                         
   5  17   1          0.09          6.65         3.30 o                         
  -6  18   1          7.38         11.99         9.56 o                         
  -5  18   1        218.48        213.94        31.53 o                         
  -4  18   1          1.42          2.85         2.18 o                         
  -3  18   1         81.99         64.13         5.29 o                         
  -2  18   1         35.91         36.91         3.67 o                         
  -1  18   1        121.23        121.52         8.08 o                         
   0  18   1        113.91        133.36        12.72 o                         
   1  18   1         13.46          4.59         1.31 o                         
   2  18   1        132.08        144.75         7.04 o                         
   3  18   1        161.84        175.85         8.34 o                         
   4  18   1         95.80         91.14         6.05 o                         
   5  18   1         53.59         64.61         8.59 o                         
  -5  19   1          0.20          2.95         6.48 o                         
  -4  19   1         16.36         16.16         2.66 o                         
  -3  19   1          0.29         -0.73         1.13 o                         
  -2  19   1        134.25        139.27         6.33 o                         
  -1  19   1         12.82         14.49         3.53 o                         
   0  19   1          0.52         -0.35         1.16 o                         
   1  19   1         75.00         87.01         5.96 o                         
   2  19   1        173.55        145.35         8.70 o                         
   3  19   1          5.54          5.50         1.70 o                         
   4  19   1        264.08        273.81        10.24 o                         
   5  19   1         24.02         18.06         5.15 o                         
  -5  20   1        233.58        221.47        31.11 o                         
  -4  20   1        196.83        193.52         9.32 o                         
  -3  20   1         43.39         47.99         4.64 o                         
  -2  20   1         21.26         17.63         2.46 o                         
  -1  20   1         74.72         74.26         4.60 o                         
   0  20   1          3.58          3.78         1.60 o                         
   1  20   1         17.22         25.86         3.40 o                         
   2  20   1         82.54         85.61         6.22 o                         
   3  20   1        157.44        159.94         8.20 o                         
   4  20   1         56.84         61.74         5.45 o                         
   5  20   1         16.25         30.63         6.36 o                         
  -5  21   1          8.85          5.81         3.23 o                         
  -4  21   1        138.60        142.09         8.61 o                         
  -3  21   1         15.96         14.30         2.39 o                         
  -2  21   1         59.53         55.55         5.02 o                         
  -1  21   1          4.93          9.33         2.24 o                         
   0  21   1          5.13          7.12         1.69 o                         
   1  21   1         25.81         29.33         3.79 o                         
   2  21   1         10.23         11.95         3.03 o                         
   3  21   1          4.03          5.67         1.91 o                         
   4  21   1         62.35         70.03        16.94 o                         
   5  21   1         20.04         24.75         6.02 o                         
  -5  22   1          9.09          7.53         3.26 o                         
  -4  22   1         59.96         53.76         5.48 o                         
  -3  22   1        115.01        120.81         6.91 o                         
  -2  22   1        107.33        104.27         5.97 o                         
  -1  22   1        435.02        426.92        11.62 o                         
   0  22   1        146.74        153.75         7.20 o                         
   1  22   1          0.01         -0.47         1.60 o                         
   2  22   1        247.91        261.57        11.24 o                         
   3  22   1        127.69        121.49        10.31 o                         
   4  22   1         16.01         15.23         4.07 o                         
   5  22   1          0.01          1.80         2.28 o                         
  -5  23   1         25.00         21.25         9.15 o                         
  -4  23   1        238.83        203.57        10.96 o                         
  -3  23   1        474.78        477.87        14.10 o                         
  -2  23   1         34.69         46.81         4.44 o                         
  -1  23   1         26.87         30.94         3.47 o                         
   0  23   1         42.29         37.38         3.88 o                         
   1  23   1        256.32        265.37         9.91 o                         
   2  23   1        952.37        964.32        33.69 o                         
   3  23   1         34.28         34.47         6.72 o                         
   4  23   1         58.39         62.73         7.96 o                         
   5  23   1          0.70          6.26         3.74 o                         
  -5  24   1         17.30         25.03        18.76 o                         
  -4  24   1        208.20        199.15        16.89 o                         
  -3  24   1        732.40        705.50        19.40 o                         
  -2  24   1        739.03        725.01        16.66 o                         
  -1  24   1         81.46         95.60         6.57 o                         
   0  24   1        411.67        387.80        15.87 o                         
   1  24   1        215.98        225.28        12.95 o                         
   2  24   1         85.49        125.67        13.93 o                         
   3  24   1       1014.01        937.53        86.93 o                         
   4  24   1         13.09         21.75         5.73 o                         
   5  24   1         19.16         24.66         6.21 o                         
  -5  25   1          2.38          2.82         6.31 o                         
  -4  25   1        311.35        274.68        20.73 o                         
  -3  25   1       1024.62        985.18        29.19 o                         
  -2  25   1         61.93         65.77         7.75 o                         
  -1  25   1       1627.27       1647.35        34.38 o                         
   0  25   1        355.77        365.47        16.90 o                         
   1  25   1        203.50        210.73        13.13 o                         
   2  25   1       1491.35       1533.73        43.49 o                         
   3  25   1          0.83         11.55         5.39 o                         
   4  25   1          3.05          2.77         2.77 o                         
   5  25   1         44.79         40.82         7.72 o                         
  -5  26   1         10.36          2.23         1.89 o                         
  -4  26   1         12.22          6.65         4.03 o                         
  -3  26   1        290.78        270.00        15.86 o                         
  -2  26   1        544.17        528.37        20.81 o                         
  -1  26   1        245.79        237.94        13.92 o                         
   0  26   1       1423.22       1384.65        32.83 o                         
   1  26   1        380.78        396.51        23.06 o                         
   2  26   1        351.62        349.87        21.26 o                         
   3  26   1        377.56        287.81        31.96 o                         
   4  26   1         16.71         17.43         5.39 o                         
   5  26   1         13.22         24.56         6.21 o                         
  -5  27   1          2.71          5.44         4.27 o                         
  -4  27   1         48.13         46.26         8.79 o                         
  -3  27   1         51.24         44.22         8.98 o                         
  -2  27   1         21.17         19.60         4.12 o                         
  -1  27   1         46.02         41.40         6.11 o                         
   0  27   1         54.91         70.95         8.42 o                         
   1  27   1        315.85        311.18        20.92 o                         
   2  27   1        163.22        148.63        14.37 o                         
   3  27   1          9.28         16.96         4.65 o                         
   4  27   1          2.85          3.69         3.16 o                         
  -4  28   1         19.42          7.23         3.93 o                         
  -3  28   1         11.38          9.80         3.93 o                         
  -2  28   1          6.39         -0.39         2.33 o                         
  -1  28   1         10.22         26.36         5.87 o                         
   0  28   1        490.67        455.53        32.45 o                         
   1  28   1         18.92         22.13         6.65 o                         
   2  28   1         15.94         26.31         6.50 o                         
   3  28   1          1.00          3.91         2.77 o                         
   4  28   1         21.80         21.79         6.50 o                         
  -4  29   1          0.09         -1.89         3.59 o                         
  -3  29   1         26.43         18.88         6.21 o                         
  -2  29   1         72.18         54.68         7.55 o                         
  -1  29   1       1158.41       1074.23        31.00 o                         
   0  29   1        706.68        712.90        44.22 o                         
   1  29   1         41.99         37.71         7.91 o                         
   2  29   1        176.36        153.24        15.34 o                         
   3  29   1         45.63         40.58         8.11 o                         
   4  29   1         24.35         24.08         6.65 o                         
  -4  30   1          6.48         -1.60         4.66 o                         
  -3  30   1         99.56         94.41        13.74 o                         
  -2  30   1         42.85         37.87         8.96 o                         
  -1  30   1          0.14         10.37         4.72 o                         
   0  30   1        403.02        381.83        18.97 o                         
   1  30   1        106.50         93.53        12.77 o                         
   2  30   1         38.06         40.04         8.45 o                         
   3  30   1         47.92         50.92         9.22 o                         
   4  30   1          6.32          5.34         3.79 o                         
  -4  31   1          2.24         -2.77         3.98 o                         
  -3  31   1        109.69        109.75        15.39 o                         
  -2  31   1         47.72         41.95         6.64 o                         
  -1  31   1         98.98         72.64         8.74 o                         
   0  31   1          2.24          1.17         2.72 o                         
   1  31   1         46.33         39.95         9.13 o                         
   2  31   1         73.15         75.33        11.84 o                         
   3  31   1          2.47         -2.09         2.18 o                         
   4  31   1         51.87         59.51        10.29 o                         
  -4  32   1          2.49          0.24         2.96 o                         
  -3  32   1          3.55         -0.24         2.91 o                         
  -2  32   1          5.92          3.77         3.86 o                         
  -1  32   1         46.95         45.05        12.47 o                         
   0  32   1         85.37         70.39         8.64 o                         
   1  32   1         54.70         62.13        10.78 o                         
   2  32   1          6.91         15.58         5.48 o                         
   3  32   1         30.56         32.96         7.86 o                         
  -3  33   1         13.13         11.89         6.02 o                         
  -2  33   1          0.10          1.58         2.37 o                         
  -1  33   1          3.81         -3.27         5.56 o                         
   0  33   1         12.06         12.63         4.04 o                         
   1  33   1         60.38         44.22         9.76 o                         
   2  33   1          3.92          4.17         3.98 o                         
   3  33   1          1.84         -3.54         4.08 o                         
  -3  34   1          3.56          1.12         2.96 o                         
  -2  34   1         15.56          6.02         2.19 o                         
  -1  34   1          0.13          5.26         5.90 o                         
   0  34   1         38.37         35.23         6.40 o                         
   1  34   1          5.69          6.36         5.10 o                         
   2  34   1          2.79          8.40         4.81 o                         
   3  34   1          3.00          6.60         4.32 o                         
  -3  35   1          0.74          0.78         4.61 o                         
  -2  35   1          0.06         -3.33         9.71 o                         
  -1  35   1          9.50         14.86         4.34 o                         
   0  35   1         15.96         18.21         6.19 o                         
   1  35   1          3.04         -1.89         2.67 o                         
   2  35   1          1.88          6.89         4.17 o                         
   3  35   1         12.88         13.35         5.63 o                         
  -3  36   1         14.88          0.83         6.99 o                         
  -2  36   1          0.18          0.88         3.56 o                         
  -1  36   1         14.76         16.22         6.67 o                         
   0  36   1         24.71         26.83         5.77 o                         
   1  36   1          0.57          5.92         4.90 o                         
   2  36   1          0.02          0.68         4.32 o                         
  -2  37   1          6.17         13.34         4.50 o                         
  -1  37   1         19.19         11.49         8.11 o                         
   0  37   1         19.42         13.63         5.07 o                         
   1  37   1         72.38        107.95        16.11 o                         
   2  37   1          1.95          3.11         3.06 o                         
  -2  38   1        115.70        141.68        15.16 o                         
  -1  38   1          0.13          0.46         2.74 o                         
   0  38   1          0.02          2.40         4.66 o                         
   1  38   1         53.51         60.72        12.23 o                         
   2  38   1         22.38         24.75         6.89 o                         
  -1  39   1         11.12          3.45         3.23 o                         
   0  39   1         30.11         19.13         8.40 o                         
   1  39   1          1.15          1.99         3.83 o                         
   0  40   1          6.63          5.15         3.88 o                         
  -6   0   2          0.97         15.26        14.32 o                         
  -5   0   2          8.30          6.51         7.57 o                         
  -4   0   2        117.35        151.59        20.07 o                         
  -3   0   2        164.97        160.51        14.43 o                         
  -2   0   2       1414.41       1499.53        29.65 o                         
  -1   0   2      44781.31      42003.56       137.75 o                         
   0   0   2      19398.34      17304.26        84.03 o                         
   1   0   2       5274.74       4592.14        70.70 o                         
   2   0   2         98.75        100.96        13.30 o                         
   3   0   2          0.42          0.44         0.70 o                         
   4   0   2       1132.24       1047.38        22.71 o                         
   5   0   2         61.49         56.69        14.95 o                         
   6   0   2         18.47          9.51         6.16 o                         
  -6   1   2        604.67        684.32        28.48 o                         
  -5   1   2         11.43          5.36         3.42 o                         
  -4   1   2         44.73         47.24         5.24 o                         
  -3   1   2       1275.72       1235.11        27.65 o                         
  -2   1   2        371.62        395.44         7.39 o                         
  -1   1   2      50835.02      48216.82       127.23 o                         
   0   1   2       9494.13       8632.21        45.96 o                         
   1   1   2        315.90        311.85        10.74 o                         
   2   1   2        349.68        286.75        16.35 o                         
   3   1   2        149.93        168.42         7.69 o                         
   4   1   2        346.98        326.28        11.38 o                         
   5   1   2        377.91        384.24        20.88 o                         
   6   1   2          7.55          8.68         5.39 o                         
  -6   2   2          2.18          3.78         4.23 o                         
  -5   2   2        336.36        360.70        18.85 o                         
  -4   2   2         30.51         30.35         4.38 o                         
  -3   2   2        172.59        184.79        10.62 o                         
  -2   2   2       1674.16       1760.79        13.28 o                         
  -1   2   2        285.92        241.87         9.41 o                         
   0   2   2       2619.04       2399.85        57.06 o                         
   1   2   2        550.70        550.58        28.88 o                         
   2   2   2        891.17        859.23        39.37 o                         
   3   2   2          2.69         -0.50         1.76 o                         
   4   2   2        515.89        481.35        14.31 o                         
   5   2   2        441.85        434.03        14.29 o                         
   6   2   2         22.38         44.78        11.38 o                         
  -6   3   2        342.33        419.73        25.58 o                         
  -5   3   2         92.62         91.23         9.99 o                         
  -4   3   2         20.39         22.72         3.66 o                         
  -3   3   2         76.21         76.65         9.63 o                         
  -2   3   2          2.58          7.04         0.87 o                         
  -1   3   2        298.00        313.38        10.89 o                         
   0   3   2          5.09         -0.51         2.15 o                         
   1   3   2       1359.74       1369.55        19.00 o                         
   2   3   2        417.01        446.95        18.52 o                         
   3   3   2         21.18         27.55         4.44 o                         
   4   3   2          9.09          7.83         2.29 o                         
   5   3   2         75.00         85.63         6.73 o                         
   6   3   2         82.43         88.77        14.99 o                         
  -6   4   2          0.64        -10.04         9.37 o                         
  -5   4   2        125.73        126.52        12.84 o                         
  -4   4   2        330.66        353.64        16.90 o                         
  -3   4   2        325.21        295.38        19.03 o                         
  -2   4   2       1437.04       1441.54        13.09 o                         
  -1   4   2       1006.56       1065.44        14.22 o                         
   0   4   2        836.41        754.15        30.00 o                         
   1   4   2        381.31        384.35        17.55 o                         
   2   4   2        286.05        305.91        13.02 o                         
   3   4   2         50.49         64.21         8.22 o                         
   4   4   2          6.99          6.58         2.26 o                         
   5   4   2        239.91        231.68        11.01 o                         
   6   4   2        141.47        171.34        21.14 o                         
  -6   5   2         64.37         47.15        10.54 o                         
  -5   5   2          0.64         -3.42         4.02 o                         
  -4   5   2          4.67          8.95         5.78 o                         
  -3   5   2        202.96        221.09         6.26 o                         
  -2   5   2        148.74        176.69         4.56 o                         
  -1   5   2       1036.68        971.91        16.39 o                         
   0   5   2       2649.91       2470.43        50.14 o                         
   1   5   2        140.66        127.28         7.64 o                         
   2   5   2       1900.76       1956.41        39.96 o                         
   3   5   2        275.76        269.00        23.69 o                         
   4   5   2         10.72          3.99         1.83 o                         
   5   5   2        241.78        251.26        11.62 o                         
   6   5   2         21.49         34.65        10.52 o                         
  -6   6   2         45.99         40.64        10.27 o                         
  -5   6   2         71.08         75.46        12.93 o                         
  -4   6   2        205.49        210.49        18.17 o                         
  -3   6   2         70.12         76.38         4.68 o                         
  -2   6   2        519.60        569.55        13.50 o                         
  -1   6   2       1009.91        943.24        17.37 o                         
   0   6   2       1300.64       1197.26        35.82 o                         
   1   6   2       1109.54       1120.56        20.63 o                         
   2   6   2         39.14         29.80         5.85 o                         
   3   6   2        130.62        101.72         9.73 o                         
   4   6   2        104.25         88.58         8.44 o                         
   5   6   2          5.93          2.09         1.75 o                         
   6   6   2          2.33         -5.89         3.93 o                         
  -6   7   2         10.53          2.08         7.04 o                         
  -5   7   2         36.53         44.54        10.04 o                         
  -4   7   2        752.53        647.42        27.79 o                         
  -3   7   2        709.58        759.41        10.78 o                         
  -2   7   2         11.96         14.34         1.68 o                         
  -1   7   2       1822.75       1841.12        18.35 o                         
   0   7   2         13.43         10.29         2.77 o                         
   1   7   2        239.69        242.47        10.22 o                         
   2   7   2       1013.91       1109.56        24.23 o                         
   3   7   2         88.23         88.02         7.81 o                         
   4   7   2          7.56          4.07         1.93 o                         
   5   7   2         42.91         54.79         6.47 o                         
   6   7   2          1.13          3.23         6.27 o                         
  -6   8   2        192.61        190.07        22.21 o                         
  -5   8   2          5.70         13.35         7.33 o                         
  -4   8   2        115.78         97.58         5.72 o                         
  -3   8   2        756.61        794.24        12.06 o                         
  -2   8   2        117.62        134.96         4.38 o                         
  -1   8   2        287.92        254.06         7.31 o                         
   0   8   2       1683.76       1563.97        41.21 o                         
   1   8   2          2.44          1.89         1.32 o                         
   2   8   2        100.67         97.15         7.15 o                         
   3   8   2         32.50         37.96         6.77 o                         
   4   8   2        104.70        116.75        11.89 o                         
   5   8   2         43.86         45.50         5.86 o                         
   6   8   2          4.11          7.51         5.07 o                         
  -6   9   2         42.78         53.71        12.78 o                         
  -5   9   2          0.00         -3.01         6.41 o                         
  -4   9   2        358.08        373.46        11.63 o                         
  -3   9   2          2.27          4.49         1.27 o                         
  -2   9   2        622.64        663.84        11.89 o                         
  -1   9   2        437.88        450.67        11.01 o                         
   0   9   2         38.74         43.30         6.50 o                         
   1   9   2        689.53        675.35        15.98 o                         
   2   9   2          1.62          1.15         1.89 o                         
   3   9   2          7.56          3.97         1.32 o                         
   4   9   2        120.66        117.25        11.37 o                         
   5   9   2         62.14         57.62         6.60 o                         
   6   9   2          0.92          5.40         5.63 o                         
  -6  10   2          1.00          0.64         7.62 o                         
  -5  10   2          1.86          0.78         5.82 o                         
  -4  10   2         31.34         41.09         5.93 o                         
  -3  10   2        341.10        366.37         8.29 o                         
  -2  10   2         73.25         64.47         3.25 o                         
  -1  10   2         28.07         33.16         3.04 o                         
   0  10   2         77.31         90.72         9.95 o                         
   1  10   2       1122.28       1117.41        21.57 o                         
   2  10   2        810.03        857.52        28.56 o                         
   3  10   2          6.87         10.57         1.72 o                         
   4  10   2        764.95        762.43        24.87 o                         
   5  10   2         35.22         28.84         3.63 o                         
   6  10   2         66.00         73.49        21.11 o                         
  -6  11   2         70.25         91.75        16.28 o                         
  -5  11   2         92.23         64.12         6.07 o                         
  -4  11   2         11.86         13.99         2.29 o                         
  -3  11   2        872.22        880.32        13.28 o                         
  -2  11   2         12.04         17.70         2.58 o                         
  -1  11   2        681.74        657.83        17.68 o                         
   0  11   2       1800.42       1869.06        32.13 o                         
   1  11   2       1107.44       1086.30        19.42 o                         
   2  11   2         23.49         28.92         5.08 o                         
   3  11   2          3.87          4.22         1.87 o                         
   4  11   2        415.47        429.49        24.68 o                         
   5  11   2         31.83         16.52         3.52 o                         
   6  11   2          0.68          4.76         5.29 o                         
  -6  12   2        152.71        185.08        32.04 o                         
  -5  12   2         32.44         26.86         3.97 o                         
  -4  12   2         11.70         10.88         1.85 o                         
  -3  12   2        341.13        360.38         8.81 o                         
  -2  12   2        319.43        320.62         8.16 o                         
  -1  12   2       1348.20       1228.61        18.73 o                         
   0  12   2        471.93        491.64        16.01 o                         
   1  12   2       3885.95       3863.34        46.77 o                         
   2  12   2        322.36        295.99        12.87 o                         
   3  12   2        484.95        540.98        17.53 o                         
   4  12   2        243.24        243.58        12.93 o                         
   5  12   2         38.64         26.98         4.66 o                         
   6  12   2        223.42        250.31        39.66 o                         
  -6  13   2         29.64         43.35        16.65 o                         
  -5  13   2         30.36         19.86         3.19 o                         
  -4  13   2         76.97         63.18         5.22 o                         
  -3  13   2        250.43        270.57         7.09 o                         
  -2  13   2        138.18        148.49         5.74 o                         
  -1  13   2        698.88        682.39        14.12 o                         
   0  13   2        961.95        999.86        22.24 o                         
   1  13   2        212.59        219.68         8.03 o                         
   2  13   2        117.22        106.99         7.83 o                         
   3  13   2         86.06         88.23         6.31 o                         
   4  13   2        442.94        411.26        16.68 o                         
   5  13   2          5.41          0.10         2.77 o                         
   6  13   2          1.01         10.53        11.70 o                         
  -6  14   2         10.11         40.63        16.60 o                         
  -5  14   2          8.77         10.46         3.72 o                         
  -4  14   2          3.42          5.85         1.95 o                         
  -3  14   2          6.15          7.43         1.15 o                         
  -2  14   2         32.45         35.82         2.98 o                         
  -1  14   2          1.82          4.46         1.97 o                         
   0  14   2        930.44        972.82        31.89 o                         
   1  14   2        292.17        290.29        14.96 o                         
   2  14   2        367.92        347.09        15.99 o                         
   3  14   2         11.30          5.25         2.04 o                         
   4  14   2         72.12         61.95         6.56 o                         
   5  14   2         70.00         65.33        10.39 o                         
  -6  15   2         22.07         56.35        18.83 o                         
  -5  15   2         19.63         24.32        11.31 o                         
  -4  15   2        163.45        157.47         8.83 o                         
  -3  15   2        243.49        245.57         7.42 o                         
  -2  15   2       1001.38       1100.95        15.85 o                         
  -1  15   2        925.03       1038.09        18.13 o                         
   0  15   2       1171.07       1247.89        35.92 o                         
   1  15   2         85.68         81.48         8.38 o                         
   2  15   2        114.19        120.91         7.68 o                         
   3  15   2          4.11          4.01         1.63 o                         
   4  15   2        738.61        754.43        18.97 o                         
   5  15   2         97.75        106.54        13.20 o                         
  -6  16   2        126.39        173.04        32.42 o                         
  -5  16   2          0.10          4.85         3.93 o                         
  -4  16   2         95.10         97.90         6.03 o                         
  -3  16   2         17.33         17.02         1.91 o                         
  -2  16   2        143.44        165.22         6.40 o                         
  -1  16   2        551.58        601.62        15.62 o                         
   0  16   2       1721.12       1758.66        42.33 o                         
   1  16   2       1790.27       1933.88        97.32 o                         
   2  16   2          0.45         -1.14         1.53 o                         
   3  16   2        635.82        620.40        17.59 o                         
   4  16   2          0.01         -0.31         1.55 o                         
   5  16   2         17.17         16.89         5.44 o                         
  -6  17   2         21.95         21.75        13.40 o                         
  -5  17   2         22.36         27.04        10.48 o                         
  -4  17   2        137.93        129.96         9.03 o                         
  -3  17   2          8.54          7.07         1.62 o                         
  -2  17   2         44.57         51.71         4.26 o                         
  -1  17   2       1665.82       1747.60        28.17 o                         
   0  17   2        462.43        515.29        23.25 o                         
   1  17   2          1.34          0.71         2.01 o                         
   2  17   2         72.03         88.56         6.03 o                         
   3  17   2        203.53        207.58        10.26 o                         
   4  17   2          1.08         -0.11         1.79 o                         
   5  17   2         43.32         36.94         7.81 o                         
  -6  18   2         36.11         38.39        14.22 o                         
  -5  18   2          3.21         -2.23         7.57 o                         
  -4  18   2          3.58          5.22         2.30 o                         
  -3  18   2         79.41         81.65         5.40 o                         
  -2  18   2          8.74          8.73         1.99 o                         
  -1  18   2        351.53        403.48        13.45 o                         
   0  18   2         94.75         93.15        10.14 o                         
   1  18   2          1.21          0.94         1.19 o                         
   2  18   2          7.35          6.68         1.81 o                         
   3  18   2         17.88         17.31         3.64 o                         
   4  18   2          0.22          0.98         2.29 o                         
   5  18   2         36.43         29.95         6.94 o                         
  -5  19   2         29.53         30.92        13.88 o                         
  -4  19   2          1.21          5.76         2.25 o                         
  -3  19   2        111.90        107.95         5.72 o                         
  -2  19   2          5.05          3.92         1.56 o                         
  -1  19   2        361.04        410.74        11.22 o                         
   0  19   2         52.14         35.89         6.24 o                         
   1  19   2          4.39          6.43         1.80 o                         
   2  19   2        166.20        164.28         8.34 o                         
   3  19   2        273.13        244.60        12.08 o                         
   4  19   2         48.23         42.67         6.54 o                         
   5  19   2         47.07         54.02         9.17 o                         
  -5  20   2          6.59         20.39        12.57 o                         
  -4  20   2         79.95         68.91         5.89 o                         
  -3  20   2          3.37          6.88         2.21 o                         
  -2  20   2         25.11         24.09         2.69 o                         
  -1  20   2          9.81         18.28         2.54 o                         
   0  20   2         37.68         36.80         4.22 o                         
   1  20   2        218.53        241.64        10.92 o                         
   2  20   2         77.47         66.88         5.66 o                         
   3  20   2         44.70         47.31         6.91 o                         
   4  20   2          8.35          4.83         2.39 o                         
   5  20   2          6.54         10.00         4.03 o                         
  -5  21   2         41.27         36.21        14.56 o                         
  -4  21   2          1.51          5.07         2.19 o                         
  -3  21   2        484.87        499.06        13.79 o                         
  -2  21   2         69.79         71.41         4.91 o                         
  -1  21   2         52.19         60.09         4.54 o                         
   0  21   2          0.27          0.43         1.16 o                         
   1  21   2        278.81        283.11        12.12 o                         
   2  21   2       1062.10       1080.39        21.74 o                         
   3  21   2         88.89         77.33         8.40 o                         
   4  21   2        173.89        189.47        17.43 o                         
   5  21   2         56.50         58.97         9.61 o                         
  -5  22   2         36.90         43.83        15.24 o                         
  -4  22   2        153.79        153.31         9.79 o                         
  -3  22   2        273.87        274.59        10.49 o                         
  -2  22   2        121.48        119.75         6.48 o                         
  -1  22   2         40.66         40.32         3.80 o                         
   0  22   2          6.83          9.78         2.67 o                         
   1  22   2        355.83        361.31        13.84 o                         
   2  22   2          0.25          3.52         3.81 o                         
   3  22   2        121.54        103.23        10.01 o                         
   4  22   2         12.16         13.44         4.09 o                         
   5  22   2         18.04         17.67         5.68 o                         
  -5  23   2         33.03         43.35        15.39 o                         
  -4  23   2        192.31        181.16        11.01 o                         
  -3  23   2        152.59        140.92         8.73 o                         
  -2  23   2          0.01          0.25         1.63 o                         
  -1  23   2        220.27        239.91         9.52 o                         
   0  23   2        196.13        196.14        13.41 o                         
   1  23   2         63.14         69.17         9.66 o                         
   2  23   2        869.21        838.97        26.31 o                         
   3  23   2          6.12          9.75         3.76 o                         
   4  23   2          0.01          2.38         3.11 o                         
   5  23   2         33.63         39.12         8.40 o                         
  -5  24   2         12.49         34.51        13.59 o                         
  -4  24   2          2.18          0.20         2.16 o                         
  -3  24   2          0.12         -4.14         2.87 o                         
  -2  24   2         91.45         87.03         6.14 o                         
  -1  24   2        491.65        481.61        23.19 o                         
   0  24   2          0.14         -3.16         2.96 o                         
   1  24   2         17.61          7.57         4.56 o                         
   2  24   2          0.06          3.61         3.18 o                         
   3  24   2          0.07         -1.84         3.13 o                         
   4  24   2          4.65          0.00         2.23 o                         
   5  24   2         17.79         23.49         6.60 o                         
  -5  25   2          2.17         16.11        12.04 o                         
  -4  25   2          9.75          4.03         3.25 o                         
  -3  25   2          6.28          2.42         2.49 o                         
  -2  25   2        241.87        234.75        13.73 o                         
  -1  25   2          7.50         10.44         3.81 o                         
   0  25   2         47.78         37.81         7.14 o                         
   1  25   2          5.24          6.12         4.03 o                         
   2  25   2          2.33          9.65         3.14 o                         
   3  25   2          0.97          2.03         3.18 o                         
   4  25   2          6.28         10.19         3.98 o                         
  -5  26   2          2.25          5.10         6.26 o                         
  -4  26   2         38.71         27.13         7.14 o                         
  -3  26   2          2.66         -0.24         3.03 o                         
  -2  26   2        194.68        199.39        12.99 o                         
  -1  26   2         20.12         28.96         5.49 o                         
   0  26   2         11.10         10.73         4.17 o                         
   1  26   2         25.44         31.60         7.04 o                         
   2  26   2          5.05          4.79         4.05 o                         
   3  26   2          0.15          4.53         2.61 o                         
   4  26   2         26.85         27.08         6.99 o                         
  -5  27   2         11.29          5.68         8.20 o                         
  -4  27   2          0.18         -1.89         2.72 o                         
  -3  27   2          3.49          9.92         3.57 o                         
  -2  27   2         18.53         15.49         4.19 o                         
  -1  27   2        596.87        606.03        28.32 o                         
   0  27   2        315.55        313.22        20.53 o                         
   1  27   2        127.39        134.16        14.12 o                         
   2  27   2          5.78          2.10         2.43 o                         
   3  27   2          0.53          1.32         2.58 o                         
   4  27   2          0.17          1.07         2.09 o                         
  -4  28   2         14.45         16.31         5.63 o                         
  -3  28   2          1.21          0.61         1.67 o                         
  -2  28   2        315.62        307.55        19.56 o                         
  -1  28   2        736.65        757.14        25.88 o                         
   0  28   2         39.63         48.59         8.64 o                         
   1  28   2          4.62          3.16         3.93 o                         
   2  28   2        122.05        114.17        12.26 o                         
   3  28   2          0.67          1.55         2.52 o                         
   4  28   2         21.70         31.60         7.62 o                         
  -4  29   2          0.31         -0.87         2.43 o                         
  -3  29   2          5.16          0.41         6.82 o                         
  -2  29   2          4.28          5.74         3.01 o                         
  -1  29   2         37.95         44.97         6.94 o                         
   0  29   2        104.44         87.76        12.04 o                         
   1  29   2          2.11          0.53         1.70 o                         
   2  29   2         20.44         22.04         6.75 o                         
   3  29   2         27.77         30.87         7.77 o                         
   4  29   2          5.47         15.44         5.87 o                         
  -4  30   2         42.31         39.22         9.22 o                         
  -3  30   2          0.89         -4.29         4.13 o                         
  -2  30   2          6.18          4.35         3.40 o                         
  -1  30   2        293.82        303.17        21.79 o                         
   0  30   2         31.29         23.30         7.43 o                         
   1  30   2          5.10          5.48         3.30 o                         
   2  30   2        102.16        119.55        14.17 o                         
   3  30   2          7.35          1.07         3.20 o                         
   4  30   2          3.68          6.80         4.71 o                         
  -4  31   2         29.53         22.72         6.94 o                         
  -3  31   2         20.13         12.45         3.75 o                         
  -2  31   2         13.24          8.35         3.14 o                         
  -1  31   2          1.83          9.03         4.85 o                         
   0  31   2          0.06          2.96         3.74 o                         
   1  31   2         96.48        108.19        13.45 o                         
   2  31   2         48.41         65.53        11.02 o                         
   3  31   2          1.81          4.22         3.40 o                         
  -4  32   2          6.01         -0.97         5.92 o                         
  -3  32   2         36.15         39.12         7.33 o                         
  -2  32   2          0.01         -2.64         3.39 o                         
  -1  32   2         70.26         64.27        11.02 o                         
   0  32   2         17.61          8.06         5.44 o                         
   1  32   2         16.94         12.52         5.73 o                         
   2  32   2          9.79         14.32         6.41 o                         
   3  32   2          0.53          7.33         4.90 o                         
  -3  33   2          1.14         -2.26         4.61 o                         
  -2  33   2          1.08          0.47         2.15 o                         
  -1  33   2         50.91         35.00         8.11 o                         
   0  33   2         95.49         84.99        12.57 o                         
   1  33   2          0.21         -0.05         2.23 o                         
   2  33   2         47.96         42.81         9.13 o                         
   3  33   2          5.79          8.88         5.53 o                         
  -3  34   2          3.46          5.68         4.44 o                         
  -2  34   2         78.85         72.96         9.92 o                         
  -1  34   2         12.77         12.81         5.78 o                         
   0  34   2          5.19         11.07         5.05 o                         
   1  34   2          4.48          2.67         3.25 o                         
   2  34   2          4.17          6.99         4.90 o                         
   3  34   2          7.25          9.13         4.90 o                         
  -3  35   2          3.24          2.95         3.20 o                         
  -2  35   2          9.73          9.13         4.17 o                         
  -1  35   2          9.91          7.77         3.35 o                         
   0  35   2         13.38         10.92         5.82 o                         
   1  35   2          2.50          3.40         4.08 o                         
   2  35   2         15.19         23.93         7.38 o                         
  -2  36   2          0.66          0.00         2.91 o                         
  -1  36   2          8.70          5.97         3.49 o                         
   0  36   2         49.43         56.60        11.55 o                         
   1  36   2         12.98         20.68         6.99 o                         
   2  36   2         16.76         15.97         5.97 o                         
  -2  37   2          7.93          9.51         6.80 o                         
  -1  37   2          0.00          5.48         3.98 o                         
   0  37   2          4.04         12.33         6.16 o                         
   1  37   2          2.36         -2.62         2.52 o                         
   2  37   2         58.13         93.68        14.61 o                         
  -2  38   2          0.27         -2.57         5.29 o                         
  -1  38   2          4.83          2.33         2.77 o                         
   0  38   2         81.80         90.91        14.71 o                         
   1  38   2         66.25        100.04        15.00 o                         
  -1  39   2          7.46          3.16         3.88 o                         
   0  39   2         13.08          8.35         6.16 o                         
  -6   1   3        186.09        182.96        17.53 o                         
  -5   1   3         92.46        101.63        12.13 o                         
  -4   1   3        100.20         75.10        10.73 o                         
  -3   1   3        132.31        125.33         3.20 o                         
  -2   1   3       1783.99       1865.01        25.11 o                         
  -1   1   3       2984.69       2896.29        41.27 o                         
   0   1   3       3359.52       3371.62        35.00 o                         
   1   1   3        295.58        315.02        14.30 o                         
   2   1   3        828.52        852.86        30.34 o                         
   3   1   3        430.06        376.30        23.07 o                         
   4   1   3         98.46         81.81         8.00 o                         
   5   1   3        518.22        532.90        26.22 o                         
   6   1   3         23.93         34.87        10.59 o                         
  -6   2   3         42.84         41.86         9.13 o                         
  -5   2   3         36.80         33.25         6.91 o                         
  -4   2   3        122.59        126.91        12.15 o                         
  -3   2   3         59.53         67.36         3.86 o                         
  -2   2   3          2.52          5.73         3.15 o                         
  -1   2   3         79.54         79.98         5.14 o                         
   0   2   3         17.34         13.55         2.05 o                         
   1   2   3        313.08        308.56        10.41 o                         
   2   2   3         19.89         24.47         3.17 o                         
   3   2   3         16.85          8.98         2.37 o                         
   4   2   3        844.31        809.25        25.07 o                         
   5   2   3         28.97         20.95         5.72 o                         
   6   2   3          3.70         12.88         6.60 o                         
  -6   3   3         18.60         24.40         8.85 o                         
  -5   3   3        134.81        127.99        13.60 o                         
  -4   3   3         74.02         69.95         9.06 o                         
  -3   3   3        184.98        208.06         7.18 o                         
  -2   3   3          7.05          7.36         1.44 o                         
  -1   3   3         27.34         26.98         2.81 o                         
   0   3   3        215.98        233.61         9.74 o                         
   1   3   3        249.26        267.01        11.35 o                         
   2   3   3        116.34        104.99        15.63 o                         
   3   3   3        175.03        181.01        12.43 o                         
   4   3   3         86.63         84.76         9.53 o                         
   5   3   3        404.30        391.25        18.53 o                         
   6   3   3          0.30         -2.19         5.78 o                         
  -6   4   3          0.16         -5.22         4.13 o                         
  -5   4   3         22.25         18.66         5.08 o                         
  -4   4   3         85.70         81.85         9.61 o                         
  -3   4   3         94.54        104.68         3.23 o                         
  -2   4   3          0.13         -0.20         1.10 o                         
  -1   4   3        876.40        864.13        16.58 o                         
   0   4   3        445.83        434.15        15.74 o                         
   1   4   3        688.34        762.29        28.18 o                         
   2   4   3         52.91         50.58        10.58 o                         
   3   4   3        442.14        454.03        19.77 o                         
   4   4   3        513.65        503.21        16.73 o                         
   5   4   3         66.63         64.78         7.71 o                         
   6   4   3          0.02         -6.54         7.29 o                         
  -6   5   3         30.66         31.16         9.52 o                         
  -5   5   3         10.47          6.79         3.99 o                         
  -4   5   3         52.84         46.32         7.43 o                         
  -3   5   3         64.48         85.63         3.16 o                         
  -2   5   3        476.71        501.85        14.75 o                         
  -1   5   3        170.91        173.47         9.54 o                         
   0   5   3        353.58        308.62        13.42 o                         
   1   5   3         17.93         15.38         4.54 o                         
   2   5   3         22.79         22.40         4.17 o                         
   3   5   3          0.25         -1.25         2.60 o                         
   4   5   3          0.21         -4.63        12.43 o                         
   5   5   3          7.99          3.20         2.46 o                         
   6   5   3          1.00          2.72         3.95 o                         
  -6   6   3         10.18         15.75         6.38 o                         
  -5   6   3        177.68        179.04        16.00 o                         
  -4   6   3        281.96        281.04        21.92 o                         
  -3   6   3         32.98         44.02         3.92 o                         
  -2   6   3        681.90        665.07        13.76 o                         
  -1   6   3          0.61         -0.92         1.51 o                         
   0   6   3         27.31         38.27         6.18 o                         
   1   6   3        836.90        863.32        31.21 o                         
   2   6   3        200.41        216.29        11.76 o                         
   3   6   3        123.25        113.24        15.68 o                         
   4   6   3          4.48         -1.31         2.86 o                         
   5   6   3         17.84         18.51         2.87 o                         
   6   6   3          0.21          4.83         6.34 o                         
  -6   7   3         33.86         33.19        13.06 o                         
  -5   7   3         24.91         21.16         6.86 o                         
  -4   7   3         39.13         51.53        10.61 o                         
  -3   7   3       1188.14       1227.20        25.24 o                         
  -2   7   3        145.05        164.13         6.23 o                         
  -1   7   3         60.72         60.30         6.75 o                         
   0   7   3        477.73        480.52        20.47 o                         
   1   7   3          5.28          4.06         2.21 o                         
   2   7   3       1669.95       1738.43        40.12 o                         
   3   7   3        127.20        136.68        22.38 o                         
   4   7   3         34.07         34.05         6.03 o                         
   5   7   3          0.00          2.16         2.09 o                         
   6   7   3          0.31         -9.94         6.62 o                         
  -6   8   3          3.02          4.13         6.57 o                         
  -5   8   3         70.45         87.60        14.27 o                         
  -4   8   3        162.24        155.74         6.56 o                         
  -3   8   3        225.77        267.76         8.13 o                         
  -2   8   3        340.06        359.85         9.24 o                         
  -1   8   3        495.12        455.18        12.59 o                         
   0   8   3         71.79         53.07         6.97 o                         
   1   8   3        148.93        151.01         7.02 o                         
   2   8   3        257.66        274.48        12.74 o                         
   3   8   3          0.17          0.55         2.61 o                         
   4   8   3        348.27        314.27        20.08 o                         
   5   8   3          1.51          0.13         3.33 o                         
  -6   9   3          0.01          2.19         7.55 o                         
  -5   9   3         25.30         27.18        13.11 o                         
  -4   9   3         22.67         23.19         2.84 o                         
  -3   9   3         71.19         92.95         6.43 o                         
  -2   9   3          0.59          0.98         0.73 o                         
  -1   9   3        155.52        168.50         7.75 o                         
   0   9   3        246.06        240.41        27.38 o                         
   1   9   3          1.90          3.50         2.01 o                         
   2   9   3        887.16        975.23        23.88 o                         
   3   9   3         76.15         78.82         8.05 o                         
   4   9   3         22.73         19.32         4.68 o                         
   5   9   3          5.55          1.72         2.49 o                         
  -6  10   3         54.05         43.90        11.44 o                         
  -5  10   3        167.62        197.50        30.00 o                         
  -4  10   3         21.94         27.19         3.20 o                         
  -3  10   3        149.69        148.10         5.39 o                         
  -2  10   3        475.65        470.37        11.49 o                         
  -1  10   3          0.95          0.26         0.99 o                         
   0  10   3        138.65        143.09        15.24 o                         
   1  10   3       1286.20       1112.24       143.53 o                         
   2  10   3        575.61        571.07        19.71 o                         
   3  10   3        474.35        453.75        18.94 o                         
   4  10   3         49.34         57.05         8.24 o                         
   5  10   3          7.37          6.84         2.45 o                         
  -6  11   3         13.89         14.87         8.51 o                         
  -5  11   3         14.67         21.70        14.22 o                         
  -4  11   3        283.06        282.91        10.63 o                         
  -3  11   3         20.24         22.29         2.26 o                         
  -2  11   3         60.59         69.23         4.17 o                         
  -1  11   3        170.10        172.14         8.02 o                         
   0  11   3          6.60          2.33         1.79 o                         
   1  11   3          0.56          1.89         2.28 o                         
   2  11   3        211.92        211.93        28.88 o                         
   3  11   3         42.51         46.51         5.97 o                         
   4  11   3         11.74         14.10         3.48 o                         
   5  11   3         50.66         57.54         9.11 o                         
  -6  12   3         21.71         27.82         9.28 o                         
  -5  12   3          0.08         -0.12         3.74 o                         
  -4  12   3         77.61         70.62        15.31 o                         
  -3  12   3          7.55          6.14         1.48 o                         
  -2  12   3        208.85        230.36         7.56 o                         
  -1  12   3         43.89         36.31         3.80 o                         
   0  12   3        251.32        291.23        20.82 o                         
   1  12   3        280.59        188.47       123.87 o                         
   2  12   3          7.31          8.44         4.68 o                         
   3  12   3          0.39          1.81         1.41 o                         
   4  12   3        482.19        461.99        32.13 o                         
   5  12   3          1.38          7.62         6.70 o                         
  -6  13   3         20.97         32.42        15.78 o                         
  -5  13   3         51.00         26.36        11.16 o                         
  -4  13   3        159.46        152.93        10.19 o                         
  -3  13   3         30.66         27.22         3.18 o                         
  -2  13   3         70.83         76.87         4.45 o                         
  -1  13   3        122.35        125.63         6.36 o                         
   0  13   3       1567.10       1658.09        49.07 o                         
   1  13   3         52.26         33.02        23.30 o                         
   2  13   3        158.10        172.67        14.58 o                         
   3  13   3       1093.53       1075.16        24.14 o                         
   4  13   3        118.50        113.48        17.09 o                         
   5  13   3          5.46         18.06         7.52 o                         
  -6  14   3        137.99        145.42        29.95 o                         
  -5  14   3         37.99         36.02        12.81 o                         
  -4  14   3          5.08          1.90         1.05 o                         
  -3  14   3        567.67        595.25        13.61 o                         
  -2  14   3        379.64        401.12        10.14 o                         
  -1  14   3        638.52        603.22        20.33 o                         
   0  14   3         79.26         63.72        13.76 o                         
   1  14   3        954.86        836.81       145.16 o                         
   2  14   3        171.14        172.68        14.99 o                         
   3  14   3       2057.68       1964.79       100.74 o                         
   4  14   3       1199.41       1123.72        49.36 o                         
   5  14   3          3.80          4.27         2.91 o                         
  -6  15   3         22.05         38.59        16.41 o                         
  -5  15   3         12.28          8.54         8.20 o                         
  -4  15   3         26.28         26.05         3.10 o                         
  -3  15   3        182.86        217.32         7.63 o                         
  -2  15   3         64.89         63.57         4.50 o                         
  -1  15   3        161.21        174.24         9.90 o                         
   0  15   3        936.63        837.23       124.19 o                         
   1  15   3         30.53         28.34         4.05 o                         
   2  15   3         31.06         37.46         7.05 o                         
   3  15   3        199.95        195.05        16.72 o                         
   4  15   3         46.09         44.61        10.78 o                         
   5  15   3         12.86         15.34         4.22 o                         
  -6  16   3          0.28         17.86        14.76 o                         
  -5  16   3        124.55        139.69        25.73 o                         
  -4  16   3        209.71        207.04         8.99 o                         
  -3  16   3        302.57        327.29        10.46 o                         
  -2  16   3         15.38         12.72         2.22 o                         
  -1  16   3         10.17          5.01         1.93 o                         
   0  16   3        527.39        514.61        16.85 o                         
   1  16   3        664.46        618.02        30.87 o                         
   2  16   3        570.75        554.81        20.42 o                         
   3  16   3        420.88        418.11        29.17 o                         
   4  16   3         26.68         32.96         8.79 o                         
   5  16   3          2.62          9.08         3.59 o                         
  -6  17   3          0.14         18.93        13.25 o                         
  -5  17   3         41.45         28.15        13.54 o                         
  -4  17   3         49.78         56.64         5.58 o                         
  -3  17   3         12.20         17.00         3.08 o                         
  -2  17   3          0.08         -0.69         1.10 o                         
  -1  17   3        128.23        119.12         7.34 o                         
   0  17   3        108.55         96.58         7.38 o                         
   1  17   3         17.68         17.16         2.49 o                         
   2  17   3        120.41        117.78         9.39 o                         
   3  17   3         32.62         24.66         7.28 o                         
   4  17   3         48.64         45.97         9.56 o                         
   5  17   3          3.36          1.65         2.18 o                         
  -5  18   3          4.74          2.77         5.92 o                         
  -4  18   3         94.20         97.47         7.41 o                         
  -3  18   3         63.36         64.34         5.23 o                         
  -2  18   3          3.08          3.08         1.58 o                         
  -1  18   3          0.24         -0.03         1.50 o                         
   0  18   3          1.79          7.84         2.61 o                         
   1  18   3         62.73         49.14         4.09 o                         
   2  18   3          0.64         -4.01         2.67 o                         
   3  18   3         96.29        102.71        13.88 o                         
   4  18   3         35.51         21.16         5.73 o                         
   5  18   3          0.17         -8.30         5.53 o                         
  -5  19   3         14.71          9.80         7.18 o                         
  -4  19   3         51.82         47.84         5.30 o                         
  -3  19   3         23.61         24.00         3.08 o                         
  -2  19   3         18.49         16.82         2.84 o                         
  -1  19   3        222.87        215.32        10.11 o                         
   0  19   3         55.90         63.10         5.99 o                         
   1  19   3         28.40         23.07         2.89 o                         
   2  19   3         26.81         28.62         4.69 o                         
   3  19   3        170.97        163.53        17.62 o                         
   4  19   3          2.37          1.60         2.33 o                         
   5  19   3          4.43         -0.73         3.25 o                         
  -5  20   3          2.70          2.18         4.76 o                         
  -4  20   3          0.82          1.95         1.36 o                         
  -3  20   3          4.40          2.58         1.90 o                         
  -2  20   3          8.44         12.30         2.38 o                         
  -1  20   3         78.06         86.08         6.96 o                         
   0  20   3          8.46          6.82         2.28 o                         
   1  20   3        174.72        158.67         7.57 o                         
   2  20   3        110.41        106.11         9.04 o                         
   3  20   3         28.53         28.35         7.81 o                         
   4  20   3          5.64         10.78         4.61 o                         
   5  20   3          1.48          7.52         4.85 o                         
  -5  21   3         32.93         60.33        17.33 o                         
  -4  21   3          5.94          4.58         1.71 o                         
  -3  21   3        121.01        119.38         6.97 o                         
  -2  21   3         11.86          6.56         4.09 o                         
  -1  21   3          0.73          1.02         1.80 o                         
   0  21   3         36.23         42.34         5.02 o                         
   1  21   3          2.78          4.38         1.97 o                         
   2  21   3         94.11         83.37         7.99 o                         
   3  21   3         29.47         35.87         8.35 o                         
   4  21   3         24.40         15.73         5.39 o                         
   5  21   3          1.29         -3.30         2.23 o                         
  -5  22   3        126.91        117.51        24.22 o                         
  -4  22   3        195.27        192.67        10.22 o                         
  -3  22   3         18.50         20.45         3.11 o                         
  -2  22   3        188.56        196.83         9.63 o                         
  -1  22   3          0.47          3.91         2.26 o                         
   0  22   3          9.58         17.43         5.58 o                         
   1  22   3        240.58        209.06        19.27 o                         
   2  22   3          0.66          2.66         2.38 o                         
   3  22   3        302.46        302.93        24.08 o                         
   4  22   3          2.46          1.65         3.01 o                         
  -5  23   3         30.28         59.02        18.10 o                         
  -4  23   3         18.34         32.42         7.95 o                         
  -3  23   3        291.60        292.14        13.37 o                         
  -2  23   3         76.10         69.01         6.00 o                         
  -1  23   3        372.51        374.43        22.33 o                         
   0  23   3          1.52          3.59         2.96 o                         
   1  23   3          6.64          9.37         4.03 o                         
   2  23   3        146.18        114.37         9.60 o                         
   3  23   3          0.54          2.37         3.47 o                         
   4  23   3          2.19          4.13         3.64 o                         
  -5  24   3          5.15          3.06         9.03 o                         
  -4  24   3        813.58        821.67        32.52 o                         
  -3  24   3          1.73         27.28         7.72 o                         
  -2  24   3         90.83         94.31        11.21 o                         
  -1  24   3        131.95        141.01        13.30 o                         
   0  24   3         57.35         62.57        10.48 o                         
   1  24   3        766.63        775.75        35.43 o                         
   2  24   3        450.19        442.27        18.96 o                         
   3  24   3         46.10         45.72         7.00 o                         
   4  24   3         49.55         45.82         9.37 o                         
  -5  25   3         50.68         57.91        15.82 o                         
  -4  25   3         97.79        142.75        21.89 o                         
  -3  25   3        768.66        825.74        34.07 o                         
  -2  25   3        409.78        434.03        23.25 o                         
  -1  25   3         75.66        100.62        11.79 o                         
   0  25   3        383.74        435.93        24.66 o                         
   1  25   3         11.66         16.70         8.35 o                         
   2  25   3        919.84        712.72        39.41 o                         
   3  25   3         95.29         90.82        12.91 o                         
   4  25   3          6.68          9.37         5.82 o                         
  -5  26   3         31.09         15.34         8.79 o                         
  -4  26   3        347.25        308.76        20.74 o                         
  -3  26   3          0.63         11.70         5.68 o                         
  -2  26   3         18.80         23.69         6.21 o                         
  -1  26   3        774.12        728.42        32.04 o                         
   0  26   3          0.24          7.14         4.71 o                         
   1  26   3       1356.11       1388.41        46.40 o                         
   2  26   3        141.56        140.05        20.56 o                         
   3  26   3          3.66          2.62         3.88 o                         
   4  26   3          0.33          3.40         3.93 o                         
  -4  27   3          0.14         -1.22         3.14 o                         
  -3  27   3         58.75         47.28         8.64 o                         
  -2  27   3         19.75         21.36         6.07 o                         
  -1  27   3          6.06         20.24         6.55 o                         
   0  27   3         61.38         64.41        10.92 o                         
   1  27   3         51.40         81.59        12.67 o                         
   2  27   3         82.26         58.33        15.44 o                         
   3  27   3          2.58          8.54         4.51 o                         
   4  27   3         27.73         28.54         8.64 o                         
  -4  28   3          3.58          0.53         3.77 o                         
  -3  28   3         15.30         14.71         5.63 o                         
  -2  28   3         37.51         31.16         6.99 o                         
  -1  28   3        332.79        368.46        22.86 o                         
   0  28   3        201.99        211.87        17.86 o                         
   1  28   3         10.70         13.40         5.78 o                         
   2  28   3          1.25          2.93         2.77 o                         
   3  28   3         31.48         36.70         8.83 o                         
   4  28   3          7.26         16.36         6.26 o                         
  -4  29   3          1.63         -7.30         7.72 o                         
  -3  29   3         12.05         14.95         4.85 o                         
  -2  29   3        289.29        301.43        21.31 o                         
  -1  29   3         23.41         41.16         8.45 o                         
   0  29   3         40.60         44.12         8.93 o                         
   1  29   3         33.55         49.36         9.27 o                         
   2  29   3        167.23        129.45        15.48 o                         
   3  29   3          1.46          5.53         3.93 o                         
  -4  30   3        110.67        112.30        13.63 o                         
  -3  30   3          0.89          1.60         3.74 o                         
  -2  30   3        255.03        270.85        20.77 o                         
  -1  30   3        346.71        360.55        23.64 o                         
   0  30   3          0.00          2.28         5.05 o                         
   1  30   3         63.13         40.24         8.98 o                         
   2  30   3          0.12          0.97         2.82 o                         
   3  30   3         12.33         18.93         6.75 o                         
  -4  31   3          0.08          3.89        11.02 o                         
  -3  31   3          0.86         -4.27         4.13 o                         
  -2  31   3          6.87         18.78         7.14 o                         
  -1  31   3        194.31        195.56        18.01 o                         
   0  31   3        194.01        199.54        18.25 o                         
   1  31   3          0.37         -0.83         2.72 o                         
   2  31   3         25.28         46.16         9.42 o                         
   3  31   3         14.57         29.61         7.86 o                         
  -3  32   3          1.39         -6.70         4.47 o                         
  -2  32   3          6.66         12.81         4.90 o                         
  -1  32   3          8.41         11.70         5.73 o                         
   0  32   3          7.67         15.97         5.78 o                         
   1  32   3          3.45          4.66         4.17 o                         
   2  32   3          3.25          5.78         5.39 o                         
   3  32   3         19.81         25.19         7.86 o                         
  -3  33   3          0.93         -2.96         5.39 o                         
  -2  33   3         18.54         10.14         3.98 o                         
  -1  33   3          0.76          4.56         4.95 o                         
   0  33   3         54.43         66.84        11.21 o                         
   1  33   3          2.29          9.76         5.39 o                         
   2  33   3          0.56          5.78         3.11 o                         
   3  33   3          1.14          4.90         3.06 o                         
  -3  34   3          0.33         -0.83         5.24 o                         
  -2  34   3          0.16         -0.15         2.52 o                         
  -1  34   3          4.07         10.58         6.16 o                         
   0  34   3          5.38          3.54         3.11 o                         
   1  34   3         19.81         17.91         6.60 o                         
   2  34   3         14.23         24.56         7.14 o                         
  -2  35   3          3.47          2.09         2.33 o                         
  -1  35   3         59.99         61.69        11.55 o                         
   0  35   3          4.41          9.90         6.46 o                         
   1  35   3          0.19          2.86         4.32 o                         
   2  35   3         10.53         12.13         5.58 o                         
  -2  36   3         12.11         13.49         6.80 o                         
  -1  36   3          4.74         -0.92         2.38 o                         
   0  36   3          3.48          5.78         5.24 o                         
   1  36   3          1.22         -0.05         2.43 o                         
   2  36   3          2.66          3.20         3.49 o                         
  -2  37   3          2.15          7.14         4.32 o                         
  -1  37   3          0.20         -0.34         3.20 o                         
   0  37   3         70.53         73.44        13.20 o                         
   1  37   3         18.97         22.33         7.28 o                         
  -1  38   3          6.09          4.81         2.72 o                         
   0  38   3          0.73         12.96         5.15 o                         
  -6   0   4         45.96         25.68        14.27 o                         
  -5   0   4          0.14          0.87         6.84 o                         
  -4   0   4        523.51        475.83        44.95 o                         
  -3   0   4        617.87        608.33        31.31 o                         
  -2   0   4        813.21        780.22        83.83 o                         
  -1   0   4       8764.04       8993.11       100.72 o                         
   0   0   4        659.88        655.21        26.29 o                         
   1   0   4       1737.90       1864.04        73.44 o                         
   2   0   4        787.62        891.37        53.59 o                         
   3   0   4          8.13          6.94         5.29 o                         
   4   0   4         14.94         17.86         4.48 o                         
   5   0   4         21.65         28.28         7.55 o                         
  -6   1   4        161.48        180.20        23.09 o                         
  -5   1   4         14.42         13.81        10.58 o                         
  -4   1   4         36.61         41.75         9.46 o                         
  -3   1   4         54.57         58.62         4.18 o                         
  -2   1   4       8764.39       8936.99        64.33 o                         
  -1   1   4        943.32        963.58        23.44 o                         
   0   1   4          2.60         -0.27         1.26 o                         
   1   1   4        267.32        325.20        15.14 o                         
   2   1   4         30.59         11.75         4.27 o                         
   3   1   4        785.90        769.58        36.90 o                         
   4   1   4          4.16          3.29         2.68 o                         
   5   1   4         56.14         56.71         7.65 o                         
  -6   2   4        197.66        193.57        23.68 o                         
  -5   2   4          3.38         -5.07         8.35 o                         
  -4   2   4         79.17         56.16        10.88 o                         
  -3   2   4          0.43          2.78         1.22 o                         
  -2   2   4       3160.40       3048.22        42.39 o                         
  -1   2   4       2315.50       2261.25        39.20 o                         
   0   2   4        983.76       1039.99        22.61 o                         
   1   2   4        817.36        790.00        20.25 o                         
   2   2   4          1.79         -1.45         1.76 o                         
   3   2   4         25.34         26.85         6.55 o                         
   4   2   4       1034.14       1024.50        34.93 o                         
   5   2   4         17.92         14.00         5.20 o                         
  -6   3   4          0.09          5.34         4.92 o                         
  -5   3   4          0.01          1.86         5.90 o                         
  -4   3   4         48.14         38.69        15.75 o                         
  -3   3   4          1.20          1.31         0.96 o                         
  -2   3   4        459.46        474.66        31.11 o                         
  -1   3   4        777.02        757.74        17.27 o                         
   0   3   4         95.45         97.85         8.16 o                         
   1   3   4         84.83         95.47         7.09 o                         
   2   3   4        104.49        110.10         8.33 o                         
   3   3   4         89.49         74.14         8.41 o                         
   4   3   4        231.30        223.50        16.28 o                         
   5   3   4        104.22        116.67        12.70 o                         
  -6   4   4          2.46         -5.90         5.36 o                         
  -5   4   4         91.33         95.56        12.12 o                         
  -4   4   4        179.03        263.51        18.62 o                         
  -3   4   4         84.67        103.42         5.52 o                         
  -2   4   4         18.45         23.54         3.87 o                         
  -1   4   4        186.96        207.09         8.93 o                         
   0   4   4        130.87        167.55        10.88 o                         
   1   4   4        564.80        613.95        18.53 o                         
   2   4   4         61.15         48.85         6.33 o                         
   3   4   4          3.77          3.21         1.41 o                         
   4   4   4        248.80        242.56        16.75 o                         
   5   4   4          0.92          4.33         3.23 o                         
  -6   5   4         47.69         21.13         8.32 o                         
  -5   5   4         69.74         74.41        11.45 o                         
  -4   5   4          4.01          1.88         0.95 o                         
  -3   5   4          0.06         -1.79         1.19 o                         
  -2   5   4          1.19         -0.22         2.00 o                         
  -1   5   4         12.08         14.49         2.54 o                         
   0   5   4         47.26         46.49         5.01 o                         
   1   5   4          0.79         -3.84         3.19 o                         
   2   5   4          0.00          1.09         1.50 o                         
   3   5   4          3.89          4.06         1.53 o                         
   4   5   4          7.97         13.80        19.08 o                         
   5   5   4          0.86         -0.27         2.17 o                         
  -6   6   4         48.58         75.40        14.89 o                         
  -5   6   4         53.61         53.15         9.12 o                         
  -4   6   4        212.13        226.09         4.83 o                         
  -3   6   4        171.68        162.45         6.03 o                         
  -2   6   4         42.24         49.35         4.78 o                         
  -1   6   4       1207.52       1236.62        38.25 o                         
   0   6   4         17.36         17.32         4.55 o                         
   1   6   4        496.25        533.88        17.67 o                         
   2   6   4        321.96        292.64        16.50 o                         
   3   6   4         23.74         21.56         5.27 o                         
   4   6   4        110.03         94.90        12.73 o                         
   5   6   4          5.15          1.44         2.12 o                         
  -6   7   4          0.75         -3.50         4.58 o                         
  -5   7   4        155.87        151.67        19.17 o                         
  -4   7   4         46.88         44.24         2.41 o                         
  -3   7   4        336.23        321.61         8.58 o                         
  -2   7   4        546.65        535.37        15.94 o                         
  -1   7   4        146.20        134.03         7.62 o                         
   0   7   4        351.81        344.06        33.49 o                         
   1   7   4        364.59        387.22        32.33 o                         
   2   7   4        149.33        140.99        11.46 o                         
   3   7   4        571.68        601.59        34.85 o                         
   4   7   4          2.55         -1.93         2.73 o                         
   5   7   4         13.80         19.82         4.64 o                         
  -6   8   4          9.09         11.26        10.80 o                         
  -5   8   4          1.70          3.49         4.81 o                         
  -4   8   4        411.94        469.21        12.84 o                         
  -3   8   4         97.46         88.49         4.54 o                         
  -2   8   4        174.84        170.27         8.99 o                         
  -1   8   4        687.50        640.48        18.41 o                         
   0   8   4        287.38        300.31        17.71 o                         
   1   8   4        195.94        184.50         9.08 o                         
   2   8   4         12.39         13.03         2.35 o                         
   3   8   4         28.84         19.06         4.33 o                         
   4   8   4        407.47        430.87        21.55 o                         
   5   8   4          3.75          7.19         6.22 o                         
  -6   9   4          3.57          4.69        14.97 o                         
  -5   9   4         34.26         46.94        10.53 o                         
  -4   9   4         82.05         72.79         4.04 o                         
  -3   9   4         12.69         12.79         1.81 o                         
  -2   9   4        160.97        166.83         8.86 o                         
  -1   9   4         18.92         14.97         3.40 o                         
   0   9   4        777.75        708.77        27.06 o                         
   1   9   4        597.96        170.44       297.74 o                         
   2   9   4         67.43         63.13         6.07 o                         
   3   9   4          0.24          0.10         2.47 o                         
   4   9   4         39.68         38.03         7.51 o                         
   5   9   4          1.03          1.13         2.68 o                         
  -6  10   4          6.51          9.81         8.46 o                         
  -5  10   4         43.91         50.59        11.36 o                         
  -4  10   4        254.90        221.27         6.73 o                         
  -3  10   4         91.95         68.75         5.42 o                         
  -2  10   4        209.40        197.89         8.23 o                         
  -1  10   4         59.55         51.29         7.33 o                         
   0  10   4        121.82        126.77        11.65 o                         
   1  10   4         84.99         52.62        52.76 o                         
   2  10   4        381.67        392.88        15.37 o                         
   3  10   4        139.41        129.56        13.98 o                         
   4  10   4        147.52        148.04        14.31 o                         
   5  10   4         36.93         48.54         7.81 o                         
  -6  11   4          4.46          4.40         5.94 o                         
  -5  11   4         24.85         22.47        10.97 o                         
  -4  11   4        134.39        140.04         5.68 o                         
  -3  11   4         15.85         21.41         3.20 o                         
  -2  11   4         80.54         74.99         5.04 o                         
  -1  11   4        176.80        196.02        24.90 o                         
   0  11   4       1510.92       1412.15        96.33 o                         
   1  11   4         20.57         24.10         5.77 o                         
   2  11   4        191.03        170.89        17.60 o                         
   3  11   4        973.20        939.97        31.47 o                         
   4  11   4          0.17          0.37         2.11 o                         
   5  11   4         98.73        103.27        10.90 o                         
  -6  12   4         33.81         34.37        14.66 o                         
  -5  12   4          9.84          2.18         6.75 o                         
  -4  12   4         54.78         47.40         3.83 o                         
  -3  12   4        258.93        274.06         8.92 o                         
  -2  12   4          1.20          2.38         1.29 o                         
  -1  12   4        917.71        993.15        32.13 o                         
   0  12   4        250.38        261.44        17.76 o                         
   1  12   4          4.46         -0.51         4.32 o                         
   2  12   4        283.95        277.08        20.53 o                         
   3  12   4        186.97        189.16        23.44 o                         
   4  12   4        117.01        113.84        18.57 o                         
   5  12   4         59.52         62.32        10.81 o                         
  -6  13   4          0.66          4.66         5.02 o                         
  -5  13   4         21.89         12.33         6.50 o                         
  -4  13   4         82.24         80.12         4.73 o                         
  -3  13   4         10.08          9.81         2.10 o                         
  -2  13   4        147.42        131.69         7.23 o                         
  -1  13   4         58.30         56.01         5.37 o                         
   0  13   4        100.79         68.79        16.87 o                         
   1  13   4         78.74         72.16         9.85 o                         
   2  13   4        208.90        185.42        31.14 o                         
   3  13   4        789.67        822.35        47.18 o                         
   4  13   4         42.89         44.27        11.21 o                         
   5  13   4         27.51         30.65        11.46 o                         
  -6  14   4          4.38          6.60         6.13 o                         
  -5  14   4          4.26          2.38         7.86 o                         
  -4  14   4          2.52          6.91         1.71 o                         
  -3  14   4        164.03        152.37         7.44 o                         
  -2  14   4        116.24        105.11         6.48 o                         
  -1  14   4        223.51        223.61         8.77 o                         
   0  14   4        281.43        299.25        19.19 o                         
   1  14   4        115.30        115.42        12.62 o                         
   2  14   4        144.63        133.00        17.96 o                         
   3  14   4        111.80        109.02        17.52 o                         
   4  14   4         62.31         54.27        12.28 o                         
   5  14   4          1.06          2.28         6.21 o                         
  -6  15   4         10.58         17.23         9.27 o                         
  -5  15   4         19.66         18.20         9.56 o                         
  -4  15   4         54.90         53.14         4.18 o                         
  -3  15   4         30.45         26.77         3.57 o                         
  -2  15   4        169.71        173.38         8.35 o                         
  -1  15   4        217.21        227.19         9.50 o                         
   0  15   4        209.36        218.01        16.47 o                         
   1  15   4         32.88         33.32         7.02 o                         
   2  15   4        257.55        262.50        25.14 o                         
   3  15   4        621.43        705.85        42.57 o                         
   4  15   4         10.33         18.01         7.47 o                         
   5  15   4         24.82         22.96         8.40 o                         
  -5  16   4          1.55          0.10         7.77 o                         
  -4  16   4         10.58         11.47         2.27 o                         
  -3  16   4          1.33          2.93         1.61 o                         
  -2  16   4        299.43        299.82        10.90 o                         
  -1  16   4       1457.96       1437.35        25.52 o                         
   0  16   4        190.13        238.54        21.87 o                         
   1  16   4        141.99        134.67        13.73 o                         
   2  16   4        404.18        418.65        31.31 o                         
   3  16   4        118.31         97.71        15.68 o                         
   4  16   4        152.29        123.05        18.01 o                         
   5  16   4          7.60         10.68         6.70 o                         
  -5  17   4         54.62         44.41        15.63 o                         
  -4  17   4         18.22         16.37         2.96 o                         
  -3  17   4          8.69          8.77         1.99 o                         
  -2  17   4        264.04        275.44        14.37 o                         
  -1  17   4        126.53        132.17         7.95 o                         
   0  17   4        719.50        720.98        26.19 o                         
   1  17   4         41.23         51.10        26.50 o                         
   2  17   4          0.49         -3.79         4.61 o                         
   3  17   4         78.46         69.51        12.91 o                         
   4  17   4          3.87          9.08         5.29 o                         
   5  17   4         13.57          8.11         3.64 o                         
  -5  18   4          9.58         19.03        11.46 o                         
  -4  18   4          0.07          0.75         1.54 o                         
  -3  18   4          4.84          7.76         1.82 o                         
  -2  18   4          0.60          2.76         1.67 o                         
  -1  18   4         15.07         16.81         2.80 o                         
   0  18   4          0.06         -0.49         1.82 o                         
   1  18   4         46.91         59.95        11.65 o                         
   2  18   4        111.58        110.09        16.07 o                         
   3  18   4         18.95         11.55         4.81 o                         
   4  18   4         45.09         27.47         9.51 o                         
   5  18   4         16.53         21.45         8.01 o                         
  -5  19   4         32.48         25.87        11.99 o                         
  -4  19   4          6.95          3.25         1.35 o                         
  -3  19   4         28.33         29.95         3.50 o                         
  -2  19   4         53.36         41.36         4.17 o                         
  -1  19   4         22.78         23.10         3.46 o                         
   0  19   4          1.81          1.98         2.65 o                         
   1  19   4          6.89          2.23         2.43 o                         
   2  19   4         65.05         56.06        11.21 o                         
   3  19   4          0.94          0.29         4.85 o                         
   4  19   4          0.43         -2.72         5.87 o                         
  -5  20   4          8.25         16.02        12.86 o                         
  -4  20   4          4.06          5.38         2.12 o                         
  -3  20   4         11.32          9.35         1.90 o                         
  -2  20   4         24.90         25.13         3.41 o                         
  -1  20   4         13.97         13.78         2.04 o                         
   0  20   4         43.88         30.14         6.36 o                         
   1  20   4        462.85        452.33        30.77 o                         
   2  20   4          0.47         -5.53         6.02 o                         
   3  20   4         46.58         42.81         9.76 o                         
   4  20   4         12.49         12.47         3.83 o                         
  -5  21   4          0.36         -1.46         6.94 o                         
  -4  21   4          5.63          5.96         3.21 o                         
  -3  21   4         46.93         42.43         4.20 o                         
  -2  21   4        209.81        205.51         9.48 o                         
  -1  21   4         32.29         30.15         4.69 o                         
   0  21   4         15.99         11.75         2.11 o                         
   1  21   4         72.12         80.62        13.35 o                         
   2  21   4        112.76        102.81        14.80 o                         
   3  21   4         27.87         25.00         7.72 o                         
   4  21   4         67.24         59.65        11.94 o                         
  -5  22   4          1.71         -3.79         7.28 o                         
  -4  22   4        313.21        333.97        18.17 o                         
  -3  22   4         23.44         26.64         3.54 o                         
  -2  22   4         48.94         48.98         6.62 o                         
  -1  22   4         19.32         15.25         3.67 o                         
   0  22   4        116.13         93.75        10.97 o                         
   1  22   4       1060.39       1165.37        47.81 o                         
   2  22   4        270.73        239.68        23.44 o                         
   3  22   4          3.21          3.88         3.83 o                         
   4  22   4         10.96         -0.10         4.90 o                         
  -5  23   4         92.20         68.63        19.66 o                         
  -4  23   4          5.07          5.13         2.92 o                         
  -3  23   4        158.33        169.13        23.42 o                         
  -2  23   4        339.32        333.89        16.63 o                         
  -1  23   4          0.86         -0.78         1.41 o                         
   0  23   4         21.61         29.08         3.82 o                         
   1  23   4        275.76        296.77        24.85 o                         
   2  23   4        109.05         97.51        14.76 o                         
   3  23   4          0.07         -0.29         2.96 o                         
   4  23   4          6.70          3.64         3.59 o                         
  -5  24   4         28.37         18.64        11.65 o                         
  -4  24   4         57.85         68.88         8.65 o                         
  -3  24   4        338.13        329.79        21.50 o                         
  -2  24   4         67.55         76.94        11.87 o                         
  -1  24   4         53.06         49.83         6.35 o                         
   0  24   4         53.86         59.31        11.26 o                         
   1  24   4         29.51         34.27         8.69 o                         
   2  24   4         14.99         20.00         6.36 o                         
   3  24   4         23.97         17.67         5.73 o                         
   4  24   4         84.55        106.30        16.65 o                         
  -4  25   4          0.00          0.94         8.35 o                         
  -3  25   4         19.39         25.65         5.54 o                         
  -2  25   4         62.97         65.09         7.74 o                         
  -1  25   4         10.61          7.47         3.83 o                         
   0  25   4         24.84         33.73         8.45 o                         
   1  25   4         42.34         57.52        10.87 o                         
   2  25   4          9.01         11.99         5.39 o                         
   3  25   4          6.27          6.26         4.22 o                         
   4  25   4          0.38         10.24         5.68 o                         
  -4  26   4          0.35          1.14         5.80 o                         
  -3  26   4         51.97         57.35         7.51 o                         
  -2  26   4          4.06         16.25         5.19 o                         
  -1  26   4         40.26         42.91         8.59 o                         
   0  26   4          0.98          0.34         2.67 o                         
   1  26   4          1.28          1.26         3.64 o                         
   2  26   4          4.07          5.73         4.95 o                         
   3  26   4          4.74          4.03         3.88 o                         
   4  26   4        111.54        135.13        18.25 o                         
  -4  27   4          0.18         -7.16         4.78 o                         
  -3  27   4         91.34         96.22        11.29 o                         
  -2  27   4        491.57        484.79        21.08 o                         
  -1  27   4          9.94         14.90         5.48 o                         
   0  27   4         21.70         25.82         6.75 o                         
   1  27   4          0.04          2.31         1.46 o                         
   2  27   4          0.82         -0.49         3.30 o                         
   3  27   4         17.94         33.78         9.08 o                         
  -4  28   4          0.06          3.16         8.18 o                         
  -3  28   4         39.63         38.23        10.41 o                         
  -2  28   4          0.09          5.93         3.19 o                         
  -1  28   4         58.09         52.47         9.56 o                         
   0  28   4        141.08        136.93        15.73 o                         
   1  28   4          5.22         -0.24         4.03 o                         
   2  28   4         40.33         48.59        10.00 o                         
   3  28   4          1.74          2.86         3.54 o                         
  -4  29   4          3.16         -5.94         4.37 o                         
  -3  29   4         18.44          9.24         3.91 o                         
  -2  29   4          5.72          6.27         3.52 o                         
  -1  29   4          1.38          7.62         4.42 o                         
   0  29   4          1.16         11.70         5.10 o                         
   1  29   4          1.97          0.83         2.33 o                         
   2  29   4          7.31          7.09         4.85 o                         
   3  29   4          7.31         15.82         6.26 o                         
  -4  30   4          2.22         -1.30         4.12 o                         
  -3  30   4          0.21          2.27         2.52 o                         
  -2  30   4         58.77         75.19        11.07 o                         
  -1  30   4         33.94         42.76         8.74 o                         
   0  30   4         27.96         37.23         8.59 o                         
   1  30   4          1.86          8.79         5.58 o                         
   2  30   4         13.41         12.57         5.53 o                         
   3  30   4          1.28         -3.45         3.35 o                         
  -3  31   4          0.54         -3.04         8.28 o                         
  -2  31   4          8.25         15.44         6.21 o                         
  -1  31   4          1.34          8.59         4.51 o                         
   0  31   4         15.65          7.43         5.39 o                         
   1  31   4         15.88         31.89         8.30 o                         
   2  31   4         16.20         30.68         7.91 o                         
   3  31   4         21.51         20.14         7.47 o                         
  -3  32   4         13.21          7.69         3.57 o                         
  -2  32   4          0.02          3.98         4.27 o                         
  -1  32   4         40.51         37.67         8.98 o                         
   0  32   4         65.48         86.11        13.06 o                         
   1  32   4         90.76        105.77        15.19 o                         
   2  32   4          2.33          6.89         5.19 o                         
  -3  33   4          2.17          0.55         3.17 o                         
  -2  33   4         23.14         30.09         8.25 o                         
  -1  33   4          9.97         11.31         4.42 o                         
   0  33   4          9.83         14.76         7.04 o                         
   1  33   4         12.22         27.08         7.96 o                         
   2  33   4          1.14          0.00         3.88 o                         
  -2  34   4          9.78          9.66         5.73 o                         
  -1  34   4         18.45          9.27         5.53 o                         
   0  34   4          0.01          1.84         4.76 o                         
   1  34   4         18.96         21.26         7.43 o                         
   2  34   4          1.04          3.01         2.91 o                         
  -2  35   4         29.56         33.05         8.69 o                         
  -1  35   4          8.27         16.07         6.50 o                         
   0  35   4          0.03          2.86         3.45 o                         
   1  35   4          4.46          7.57         4.76 o                         
  -1  36   4         77.16         87.37        13.35 o                         
   0  36   4          3.13         -5.19         3.79 o                         
   1  36   4         33.21         53.20        11.70 o                         
   0  37   4         33.14         42.96        10.19 o                         
  -6   1   5         19.16         25.51        18.37 o                         
  -5   1   5         13.66         20.96         7.07 o                         
  -4   1   5          3.26          1.08         1.40 o                         
  -3   1   5         71.56         75.35         6.60 o                         
  -2   1   5         28.15         11.11         2.39 o                         
  -1   1   5        255.88        275.96        19.63 o                         
   0   1   5          9.78          2.94         2.47 o                         
   1   1   5        347.82        397.51        28.86 o                         
   2   1   5          3.70         -4.96         4.29 o                         
   3   1   5        620.10        604.05        35.95 o                         
   4   1   5        265.13        317.93        20.83 o                         
   5   1   5         12.82          9.38         3.83 o                         
  -6   2   5         64.36         67.45        15.02 o                         
  -5   2   5         13.66         24.00         8.06 o                         
  -4   2   5          0.01         -1.29         1.00 o                         
  -3   2   5        433.04        395.57        12.89 o                         
  -2   2   5        566.44        566.60        19.81 o                         
  -1   2   5        481.66        486.77        26.13 o                         
   0   2   5        118.39        141.59         9.73 o                         
   1   2   5          9.69          9.75         4.22 o                         
   2   2   5         68.80         79.12        15.58 o                         
   3   2   5          3.76         -0.31         5.08 o                         
   4   2   5       1171.89       1222.66        40.48 o                         
   5   2   5          0.78         -4.73         3.15 o                         
  -6   3   5          9.61         26.24        10.68 o                         
  -5   3   5         76.73         75.72        14.57 o                         
  -4   3   5          1.21          1.79         0.87 o                         
  -3   3   5         30.17         35.24         3.95 o                         
  -2   3   5        287.16        277.33        13.91 o                         
  -1   3   5          4.78          0.56         3.86 o                         
   0   3   5         71.06         78.74         8.24 o                         
   1   3   5        232.90        231.18        11.70 o                         
   2   3   5          1.80          0.56         1.30 o                         
   3   3   5        813.89        831.60        41.94 o                         
   4   3   5        183.90        176.20        15.20 o                         
   5   3   5          0.00         -1.76         3.06 o                         
  -6   4   5         36.07         31.90        11.59 o                         
  -5   4   5          1.86         -1.00         4.70 o                         
  -4   4   5         10.41          9.69         1.49 o                         
  -3   4   5        132.57        118.30         6.95 o                         
  -2   4   5         30.43         27.95         5.66 o                         
  -1   4   5        446.91        446.82        23.60 o                         
   0   4   5        115.51        117.94        10.08 o                         
   1   4   5        147.84        144.06        10.27 o                         
   2   4   5         42.04         32.14         5.18 o                         
   3   4   5         41.31         42.88         7.01 o                         
   4   4   5         16.40          8.85         4.54 o                         
   5   4   5          0.69          4.23         4.62 o                         
  -6   5   5         14.20         18.06         7.49 o                         
  -5   5   5        146.27        139.97        19.20 o                         
  -4   5   5         33.27         37.89         2.65 o                         
  -3   5   5         21.05         21.69         2.87 o                         
  -2   5   5          0.93         -2.73         2.20 o                         
  -1   5   5        287.78        295.34        14.53 o                         
   0   5   5          0.73          1.92         1.90 o                         
   1   5   5         46.21         43.41         5.57 o                         
   2   5   5        255.35        263.68        17.48 o                         
   3   5   5         58.01         58.56         5.40 o                         
   4   5   5          1.88         -1.03         6.31 o                         
   5   5   5         23.77         31.06         5.66 o                         
  -6   6   5          9.39          3.45         7.77 o                         
  -5   6   5          7.42         11.17         7.98 o                         
  -4   6   5        116.70        102.98         4.40 o                         
  -3   6   5        149.47        155.67         8.94 o                         
  -2   6   5         36.28         34.67         4.01 o                         
  -1   6   5        144.51        127.88        11.08 o                         
   0   6   5          8.50          4.99         2.43 o                         
   1   6   5        121.71        135.65        10.18 o                         
   2   6   5         96.38        108.06        11.39 o                         
   3   6   5         39.22         30.30         3.91 o                         
   4   6   5         28.60         23.71         7.08 o                         
   5   6   5          8.10          6.76         3.26 o                         
  -6   7   5          2.43          9.37         8.88 o                         
  -5   7   5         46.57         58.39        19.66 o                         
  -4   7   5        252.94        291.31         8.25 o                         
  -3   7   5         93.72         99.68         7.74 o                         
  -2   7   5          0.72         -0.58         3.28 o                         
  -1   7   5        345.18        346.60        17.63 o                         
   0   7   5         22.57         27.55         3.07 o                         
   1   7   5        598.12        654.43        22.59 o                         
   2   7   5          5.49          5.66         1.98 o                         
   3   7   5         37.30         36.25         5.18 o                         
   4   7   5          2.27         -0.32         3.69 o                         
   5   7   5         16.27         23.27         6.56 o                         
  -6   8   5          9.01          9.27        10.39 o                         
  -5   8   5          1.11          5.58         8.40 o                         
  -4   8   5        246.46        286.82         7.90 o                         
  -3   8   5          6.40          5.42         4.95 o                         
  -2   8   5         55.14         51.82         6.25 o                         
  -1   8   5          0.27         -0.13         1.45 o                         
   0   8   5          2.93          0.84         2.39 o                         
   1   8   5        445.17        432.71        18.96 o                         
   2   8   5         21.64         15.97         2.59 o                         
   3   8   5         88.61         87.49         9.01 o                         
   4   8   5         14.99         14.77         4.17 o                         
   5   8   5         26.01         30.27         7.62 o                         
  -6   9   5          1.83          0.05         9.27 o                         
  -5   9   5          5.93          4.61         5.44 o                         
  -4   9   5          0.19          4.69         2.31 o                         
  -3   9   5         90.33        102.92         6.99 o                         
  -2   9   5          4.78          5.49         4.32 o                         
  -1   9   5        102.07         94.21         6.90 o                         
   0   9   5        238.80        193.05        28.00 o                         
   1   9   5        755.42        795.04        28.37 o                         
   2   9   5         54.98         55.19         4.80 o                         
   3   9   5         95.31         87.53         8.03 o                         
   4   9   5          0.50          2.60         2.13 o                         
   5   9   5         23.59         27.48         6.59 o                         
  -6  10   5         33.94         29.67        16.58 o                         
  -5  10   5         25.28         27.33         8.89 o                         
  -4  10   5         11.54         13.53         2.06 o                         
  -3  10   5          0.54          0.35         1.28 o                         
  -2  10   5          0.88         -1.41         2.16 o                         
  -1  10   5         11.63          1.95         2.33 o                         
   0  10   5         27.82         31.70         5.59 o                         
   1  10   5        226.84        236.59        15.47 o                         
   2  10   5        816.03        772.81        18.43 o                         
   3  10   5         39.04         41.12        10.36 o                         
   4  10   5         50.83         51.01         7.75 o                         
   5  10   5         11.27         24.21         5.61 o                         
  -6  11   5          0.04          7.54         6.81 o                         
  -5  11   5         46.67         25.31         8.57 o                         
  -4  11   5         39.01         24.55         2.80 o                         
  -3  11   5         18.01         14.82         2.58 o                         
  -2  11   5        292.50        309.15        20.22 o                         
  -1  11   5        113.87        104.32        10.32 o                         
   0  11   5        273.60        278.66        16.82 o                         
   1  11   5        269.21        279.76        16.93 o                         
   2  11   5         49.38         48.60         4.55 o                         
   3  11   5          3.45          4.64         8.69 o                         
   4  11   5         34.30         53.42        18.35 o                         
   5  11   5         22.97         22.04         5.07 o                         
  -5  12   5          6.67          0.92         4.17 o                         
  -4  12   5          0.83          3.58         1.48 o                         
  -3  12   5         67.11         62.98         6.30 o                         
  -2  12   5         93.39         95.64        10.34 o                         
  -1  12   5         81.06         94.60         9.58 o                         
   0  12   5         27.43         26.39         5.44 o                         
   1  12   5         10.89          6.21         2.77 o                         
   2  12   5         31.77         21.23         4.07 o                         
   3  12   5         28.86         28.98        10.05 o                         
   4  12   5         62.45         56.73         8.92 o                         
   5  12   5          6.21         10.57         6.62 o                         
  -5  13   5          0.01         -0.63         8.06 o                         
  -4  13   5         79.29         90.35         5.25 o                         
  -3  13   5         36.36         21.00         3.50 o                         
  -2  13   5          9.11         13.65         3.26 o                         
  -1  13   5        249.40        251.39        15.62 o                         
   0  13   5        223.24        222.27        19.46 o                         
   1  13   5         42.07         53.05        11.99 o                         
   2  13   5         72.83         62.86        14.90 o                         
   3  13   5       1263.42       1302.20        64.07 o                         
   4  13   5          0.02          1.12         4.13 o                         
  -5  14   5          1.37         -6.80         4.61 o                         
  -4  14   5         29.47         36.72         3.93 o                         
  -3  14   5         91.85         90.65         6.08 o                         
  -2  14   5         14.34         20.50         3.69 o                         
  -1  14   5        103.26        128.15        11.19 o                         
   0  14   5         60.17         53.55         7.49 o                         
   1  14   5         32.21         32.62        10.00 o                         
   2  14   5       2064.49       2109.21        78.97 o                         
   3  14   5         97.02         90.62        17.33 o                         
   4  14   5          3.43          6.50         3.20 o                         
  -5  15   5         11.66         10.10         9.61 o                         
  -4  15   5          2.60          2.92         1.94 o                         
  -3  15   5         33.18         28.57         3.56 o                         
  -2  15   5        286.73        312.13        12.24 o                         
  -1  15   5          0.55          3.60         2.43 o                         
   0  15   5        390.12        412.62        25.14 o                         
   1  15   5          5.41          1.41         5.58 o                         
   2  15   5          1.37         11.26         8.01 o                         
   3  15   5        287.07        275.02        29.17 o                         
   4  15   5         23.25         30.58         9.32 o                         
  -5  16   5          1.49         16.89        11.70 o                         
  -4  16   5         31.46         29.03         6.11 o                         
  -3  16   5         23.75         20.51         3.05 o                         
  -2  16   5        166.02        175.54         9.29 o                         
  -1  16   5         19.05         12.24         3.40 o                         
   0  16   5         63.82         70.09        12.77 o                         
   1  16   5         18.75         13.49         7.23 o                         
   2  16   5        319.43        310.89        30.00 o                         
   3  16   5          3.10          3.45         1.24 o                         
   4  16   5         42.22         33.73        10.34 o                         
  -5  17   5         49.14         45.00        14.12 o                         
  -4  17   5         11.37          6.00         2.60 o                         
  -3  17   5          6.96          3.88         1.60 o                         
  -2  17   5         17.57         16.85         3.12 o                         
  -1  17   5         89.51         93.41         8.72 o                         
   0  17   5         59.24         66.16        12.33 o                         
   1  17   5        350.27        355.89        30.77 o                         
   2  17   5         10.03          6.12         3.64 o                         
   3  17   5          5.12         -1.50         4.32 o                         
   4  17   5          1.75          5.19         5.97 o                         
  -5  18   5         30.72         34.46         8.98 o                         
  -4  18   5          9.50         16.65         3.01 o                         
  -3  18   5          8.88         11.87         2.50 o                         
  -2  18   5         36.22         35.78         4.21 o                         
  -1  18   5          8.10         15.00         5.73 o                         
   0  18   5         25.31         29.27         8.93 o                         
   1  18   5         37.25         36.60        10.73 o                         
   2  18   5        117.84         99.94        16.79 o                         
   3  18   5         14.73         19.32         6.60 o                         
   4  18   5          1.57          1.36         7.09 o                         
  -5  19   5         41.49         34.95        14.46 o                         
  -4  19   5          5.33          4.01         1.93 o                         
  -3  19   5         43.04         49.18         4.76 o                         
  -2  19   5        114.23        118.43         9.22 o                         
  -1  19   5          3.30         -7.21         4.81 o                         
   0  19   5         20.82         18.01         6.60 o                         
   1  19   5          0.00          0.87         2.62 o                         
   2  19   5          7.06          5.63         4.71 o                         
   3  19   5          2.20          5.48         7.86 o                         
   4  19   5         21.19         17.57         8.25 o                         
  -5  20   5          5.63        -12.91        10.05 o                         
  -4  20   5          0.20          5.82         4.10 o                         
  -3  20   5         32.22         33.58         4.11 o                         
  -2  20   5         33.68         27.76         5.20 o                         
  -1  20   5         10.04          5.05         2.14 o                         
   0  20   5        117.63        125.28        16.45 o                         
   1  20   5          7.84          8.35         6.70 o                         
   2  20   5         10.40         11.46         4.81 o                         
   3  20   5        100.56         91.50        16.50 o                         
   4  20   5         37.62         30.24        10.05 o                         
  -5  21   5         25.17         30.39        13.40 o                         
  -4  21   5         50.81         53.98         7.17 o                         
  -3  21   5         18.22         35.37         8.42 o                         
  -2  21   5         21.32         15.82         4.16 o                         
  -1  21   5         38.76         33.94         4.57 o                         
   0  21   5         11.87         -1.02         2.48 o                         
   1  21   5          9.15         15.73         6.65 o                         
   2  21   5         67.43         81.79        15.00 o                         
   3  21   5         12.46          9.71         5.92 o                         
   4  21   5          0.52         -1.46         6.21 o                         
  -5  22   5          7.09          9.80        12.04 o                         
  -4  22   5         98.26        107.08        10.32 o                         
  -3  22   5        293.77        312.70        24.49 o                         
  -2  22   5         72.54         94.52        22.55 o                         
  -1  22   5          1.89          1.70         1.21 o                         
   0  22   5         68.68         74.60        13.06 o                         
   1  22   5          6.70          1.31         2.96 o                         
   2  22   5         65.11         62.71        12.96 o                         
   3  22   5          8.09          5.92         5.44 o                         
   4  22   5         10.78         20.10         6.89 o                         
  -4  23   5        103.06        141.67        12.14 o                         
  -3  23   5          0.09          3.14         3.86 o                         
  -2  23   5         19.20         26.66         6.38 o                         
  -1  23   5         54.08         49.35         5.73 o                         
   0  23   5        289.70        264.05        23.78 o                         
   1  23   5        120.36        122.08        16.75 o                         
   2  23   5         68.83         63.88        13.40 o                         
   3  23   5         23.76         36.70        10.39 o                         
  -4  24   5        343.60        382.26        19.75 o                         
  -3  24   5         24.17         25.06         5.29 o                         
  -2  24   5          0.15          7.68         4.27 o                         
  -1  24   5         35.91         43.64         5.61 o                         
   0  24   5          1.58          2.91         4.22 o                         
   1  24   5        209.95        211.19        23.35 o                         
   2  24   5        116.47         91.20        15.10 o                         
   3  24   5         42.32         34.37         9.27 o                         
  -4  25   5         44.93         76.82         9.58 o                         
  -3  25   5         62.68         66.91         9.63 o                         
  -2  25   5        307.51        334.14        17.59 o                         
  -1  25   5          5.25          9.83         2.85 o                         
   0  25   5        530.02        596.45        35.53 o                         
   1  25   5        613.04        641.20        38.69 o                         
   2  25   5          7.61          3.74         2.52 o                         
   3  25   5          6.79          4.66         6.02 o                         
  -4  26   5        155.37        173.02        14.14 o                         
  -3  26   5         45.57         51.72         9.13 o                         
  -2  26   5         43.27         44.86         6.91 o                         
  -1  26   5          5.82          7.60         2.39 o                         
   0  26   5        249.11        253.52        23.49 o                         
   1  26   5        166.27        150.96        19.90 o                         
   2  26   5         32.55         22.52         8.69 o                         
   3  26   5          7.99          7.43         5.10 o                         
  -4  27   5         19.05         25.67         5.61 o                         
  -3  27   5          6.17          7.62         3.64 o                         
  -2  27   5          0.21          5.03         3.52 o                         
  -1  27   5          1.32          0.93         4.39 o                         
   0  27   5        139.26        157.56        18.06 o                         
   1  27   5        128.92        128.97        17.52 o                         
   2  27   5          0.09         -5.29         4.08 o                         
   3  27   5          1.64          3.16         5.68 o                         
  -4  28   5          0.40          1.56         2.63 o                         
  -3  28   5         67.70         73.10        10.63 o                         
  -2  28   5         26.74         30.87         5.71 o                         
  -1  28   5        140.26        127.48        12.91 o                         
   0  28   5         72.29         78.63        13.15 o                         
   1  28   5          7.61         11.75         6.02 o                         
   2  28   5          7.30          3.88         4.27 o                         
   3  28   5          0.20          1.65         4.27 o                         
  -3  29   5          4.80          3.96         2.21 o                         
  -2  29   5        123.51        108.48        10.40 o                         
  -1  29   5         70.44         73.15        11.70 o                         
   0  29   5          3.73         17.09         6.80 o                         
   1  29   5        120.38        106.15        15.58 o                         
   2  29   5         30.33         33.20         9.66 o                         
  -3  30   5         40.45         46.07         7.63 o                         
  -2  30   5          1.48          5.78         7.79 o                         
  -1  30   5         30.97         43.73         9.71 o                         
   0  30   5         41.50         29.85         8.45 o                         
   1  30   5          0.23          4.51         5.29 o                         
   2  30   5          6.42         14.95         7.81 o                         
  -3  31   5         19.61         24.27         5.81 o                         
  -2  31   5        155.77        146.20        16.26 o                         
  -1  31   5         77.09         84.36        13.54 o                         
   0  31   5          9.57          9.17         5.48 o                         
   1  31   5         40.71         64.99        12.13 o                         
   2  31   5          0.46          5.19         3.74 o                         
  -2  32   5         10.20          7.91         4.27 o                         
  -1  32   5         83.28         97.51        14.03 o                         
   0  32   5         34.61         53.00        10.39 o                         
   1  32   5          1.12         -0.24         5.63 o                         
  -2  33   5          4.78          5.44         4.90 o                         
  -1  33   5          0.50          0.44         4.13 o                         
   0  33   5         38.28         43.93        10.53 o                         
   1  33   5          5.09          8.69         5.24 o                         
  -1  34   5          0.19          2.28         4.66 o                         
   0  34   5          3.17          1.50         3.30 o                         
   1  34   5          0.39         -3.40         4.66 o                         
  -1  35   5         23.19         28.35         8.40 o                         
   0  35   5          1.61          3.40         3.79 o                         
  -5   0   6         95.37        147.56        29.56 o                         
  -4   0   6          3.96          0.48         2.89 o                         
  -3   0   6       1954.65       1984.48        46.11 o                         
  -2   0   6          7.66          9.38         5.00 o                         
  -1   0   6       1422.36       1416.48        49.76 o                         
   0   0   6        338.60        445.39        42.23 o                         
   1   0   6        144.13        163.62        26.79 o                         
   2   0   6        713.93        839.92        63.44 o                         
   3   0   6         13.00         34.37        16.26 o                         
   4   0   6          8.27          1.29         3.77 o                         
  -5   1   6         72.48         45.36        12.85 o                         
  -4   1   6          6.52          0.83         2.07 o                         
  -3   1   6         10.13         17.75         3.59 o                         
  -2   1   6       2335.70       2565.34        36.27 o                         
  -1   1   6         19.53         10.33         4.05 o                         
   0   1   6          0.25         -4.78         5.59 o                         
   1   1   6         31.30         34.05         7.77 o                         
   2   1   6         83.36         79.83        14.04 o                         
   3   1   6        197.50        188.14        30.02 o                         
   4   1   6         35.87         32.01         7.56 o                         
  -5   2   6         22.55         13.08         6.31 o                         
  -4   2   6         11.08         11.00         3.23 o                         
  -3   2   6        369.09        346.90        17.53 o                         
  -2   2   6         10.67         13.76         3.77 o                         
  -1   2   6        119.05        125.60        10.26 o                         
   0   2   6          9.73         -1.67         5.39 o                         
   1   2   6         47.08         52.22        10.92 o                         
   2   2   6         62.83         53.00        10.32 o                         
   3   2   6         54.92         29.06        10.05 o                         
   4   2   6         28.80         25.01         6.35 o                         
  -5   3   6          1.43         -1.17         4.62 o                         
  -4   3   6         53.14         87.19         8.17 o                         
  -3   3   6        291.57        369.94        21.43 o                         
  -2   3   6         23.55         18.32         3.52 o                         
  -1   3   6        147.54        143.52        13.35 o                         
   0   3   6         15.95         36.17         8.74 o                         
   1   3   6          0.35         -8.04         5.36 o                         
   2   3   6          6.99         -6.02        17.57 o                         
   3   3   6        711.50        731.58        43.24 o                         
   4   3   6          5.55         10.55         7.16 o                         
  -5   4   6          0.67          6.94         9.37 o                         
  -4   4   6        136.30        136.87         8.91 o                         
  -3   4   6         71.16         64.30         6.30 o                         
  -2   4   6         70.77         51.26         5.92 o                         
  -1   4   6         24.69         16.93         6.13 o                         
   0   4   6        243.47        299.05        18.93 o                         
   1   4   6         12.83          3.15         2.16 o                         
   2   4   6         17.50         17.77         4.68 o                         
   3   4   6          6.13         -5.56         5.34 o                         
   4   4   6          5.07          3.91         3.62 o                         
  -5   5   6        117.56        126.03        19.16 o                         
  -4   5   6          1.68         -0.45         1.30 o                         
  -3   5   6         25.89          5.07         2.06 o                         
  -2   5   6         22.48         17.74         5.39 o                         
  -1   5   6          0.00         -3.77         2.51 o                         
   0   5   6        327.48        354.20        24.37 o                         
   1   5   6          0.06         -5.71         3.80 o                         
   2   5   6         51.95         46.88         9.38 o                         
   3   5   6         86.91         97.10        10.89 o                         
   4   5   6          1.75          1.81         3.57 o                         
  -5   6   6         19.33          9.09         7.64 o                         
  -4   6   6         10.28          6.98         1.87 o                         
  -3   6   6          7.99          3.96         2.56 o                         
  -2   6   6        227.95        249.73        19.24 o                         
  -1   6   6        164.98        165.47        12.36 o                         
   0   6   6        121.14        138.35        21.72 o                         
   1   6   6        139.50        140.31        11.30 o                         
   2   6   6         91.85        103.63        10.94 o                         
   3   6   6          1.95         -2.20         5.75 o                         
   4   6   6         43.79         46.72         9.16 o                         
  -5   7   6        106.88         67.76        21.45 o                         
  -4   7   6        186.51        143.91         6.96 o                         
  -3   7   6        166.83        193.00        11.57 o                         
  -2   7   6         32.21         25.85         7.74 o                         
  -1   7   6         10.90          7.82         2.47 o                         
   0   7   6          4.84          3.16         2.78 o                         
   1   7   6         25.37         27.08         5.12 o                         
   2   7   6         44.64         50.47         6.05 o                         
   3   7   6        102.74         94.41         8.68 o                         
   4   7   6          0.15          2.86         3.26 o                         
  -5   8   6         83.52        104.46        25.29 o                         
  -4   8   6         10.06         15.82         2.64 o                         
  -3   8   6        209.32        212.71        19.46 o                         
  -2   8   6        165.63        171.26        12.26 o                         
  -1   8   6        144.79        137.11        10.30 o                         
   0   8   6         17.13         15.52         3.49 o                         
   1   8   6          1.25          1.50         1.86 o                         
   2   8   6          0.26         -0.54         2.06 o                         
   3   8   6         36.81         33.40         5.16 o                         
   4   8   6          0.69         -0.63         3.53 o                         
  -5   9   6          3.28          8.83        12.09 o                         
  -4   9   6         87.52         60.88         4.72 o                         
  -3   9   6        120.11         90.61        11.07 o                         
  -2   9   6        248.46        251.69        14.72 o                         
  -1   9   6          6.55         11.00         2.29 o                         
   0   9   6         32.85         23.98         3.50 o                         
   1   9   6        188.11        179.11        12.53 o                         
   2   9   6          2.94          4.02         1.58 o                         
   3   9   6        332.30        334.05        16.98 o                         
   4   9   6         16.74         17.07         4.89 o                         
  -5  10   6         40.43         50.29        18.88 o                         
  -4  10   6         10.42         13.21         2.30 o                         
  -3  10   6        299.63        298.05        20.65 o                         
  -2  10   6         58.70         69.53         9.98 o                         
  -1  10   6        195.95        193.08        14.97 o                         
   0  10   6        143.91        151.93        12.45 o                         
   1  10   6        121.39        110.11        10.37 o                         
   2  10   6         15.73         14.69         2.36 o                         
   3  10   6         67.36         50.42         7.43 o                         
   4  10   6          0.01         -8.02         6.40 o                         
  -5  11   6         14.87          3.88         9.17 o                         
  -4  11   6          9.62         16.85         4.28 o                         
  -3  11   6          0.44          4.64         3.46 o                         
  -2  11   6         50.59         40.69         7.35 o                         
  -1  11   6        330.18        369.06        24.15 o                         
   0  11   6         65.47         67.07        17.21 o                         
   1  11   6          8.75          9.64         3.87 o                         
   2  11   6         50.71         47.37         4.01 o                         
   3  11   6         64.84         71.81         7.60 o                         
   4  11   6         95.38         95.87        15.52 o                         
  -5  12   6         34.31          8.49        10.63 o                         
  -4  12   6          3.98          6.32         2.00 o                         
  -3  12   6          7.85          8.69         2.87 o                         
  -2  12   6        131.55        139.21        13.88 o                         
  -1  12   6        151.61        162.64        22.79 o                         
   0  12   6         38.17         32.12         7.75 o                         
   1  12   6          0.68         -0.67         4.51 o                         
   2  12   6        718.01        721.57        23.69 o                         
   3  12   6         10.09          8.06         9.47 o                         
   4  12   6          0.62          3.03         5.47 o                         
  -5  13   6          0.10         -1.75         6.70 o                         
  -4  13   6          1.00          9.56         3.40 o                         
  -3  13   6          3.99         14.34         3.20 o                         
  -2  13   6         19.88         17.06         5.03 o                         
  -1  13   6          6.15          6.31         2.96 o                         
   0  13   6         32.69         45.47         9.07 o                         
   1  13   6         55.51         41.54         8.12 o                         
   2  13   6        187.38        200.81        15.83 o                         
   3  13   6         46.57         32.42        11.36 o                         
   4  13   6         74.29         89.89        18.49 o                         
  -5  14   6          2.31          5.53         8.20 o                         
  -4  14   6          0.29          1.99         2.38 o                         
  -3  14   6        145.01        127.63         9.05 o                         
  -2  14   6          0.12          3.30         4.33 o                         
  -1  14   6         18.07         23.40         7.91 o                         
   0  14   6         65.54         68.97        14.56 o                         
   1  14   6          5.87         -1.18         5.05 o                         
   2  14   6         17.67         13.08         4.41 o                         
   3  14   6         17.37         13.59         8.25 o                         
   4  14   6          1.06          9.56         8.69 o                         
  -5  15   6          1.55          7.57         7.96 o                         
  -4  15   6          1.28          4.51         3.01 o                         
  -3  15   6         62.88         48.12         5.67 o                         
  -2  15   6        701.99        759.43        32.89 o                         
  -1  15   6        147.18        122.32        17.62 o                         
   0  15   6        180.06        161.59        21.75 o                         
   1  15   6        241.02        234.70        20.60 o                         
   2  15   6         77.08         76.56         8.20 o                         
   3  15   6        158.98        203.43        27.08 o                         
   4  15   6         58.35         62.76        15.73 o                         
  -5  16   6         15.52         21.36         9.76 o                         
  -4  16   6         18.20         14.32         4.42 o                         
  -3  16   6         36.17         27.87         6.10 o                         
  -2  16   6         46.68         53.05        11.84 o                         
  -1  16   6        140.88        139.36        18.20 o                         
   0  16   6          3.71          3.49         3.40 o                         
   1  16   6         29.56         52.42        13.64 o                         
   2  16   6        123.34        105.38        18.93 o                         
   3  16   6          2.74          7.67         8.69 o                         
   4  16   6         34.80         31.31        10.39 o                         
  -5  17   6          0.96          1.94         5.19 o                         
  -4  17   6         14.39         19.85         4.47 o                         
  -3  17   6         26.01         32.89         4.61 o                         
  -2  17   6         91.10         77.90        12.28 o                         
  -1  17   6        225.73        217.65        22.72 o                         
   0  17   6          1.68          0.92         4.42 o                         
   1  17   6        211.97        215.12        25.48 o                         
   2  17   6         16.45         14.03         7.09 o                         
   3  17   6         81.67         74.31        16.55 o                         
   4  17   6          7.54         28.44        11.79 o                         
  -5  18   6          3.37          6.94         8.69 o                         
  -4  18   6         12.76         16.66         4.37 o                         
  -3  18   6         11.00          9.80         4.37 o                         
  -2  18   6         16.41         10.19         4.42 o                         
  -1  18   6        169.73        152.36        18.78 o                         
   0  18   6         67.19         70.53        13.59 o                         
   1  18   6          2.00          4.61         3.16 o                         
   2  18   6         46.13         47.23        12.52 o                         
   3  18   6          2.79          7.04         7.43 o                         
  -4  19   6         51.62         63.19         7.50 o                         
  -3  19   6          1.75         -1.80         1.50 o                         
  -2  19   6         20.20         27.67         6.36 o                         
  -1  19   6          0.15          6.12         5.10 o                         
   0  19   6         83.33         99.80        16.65 o                         
   1  19   6         76.34         83.83        15.92 o                         
   2  19   6         23.86         22.67         8.20 o                         
   3  19   6          3.40         -2.72         5.53 o                         
  -4  20   6         26.04         27.17         5.53 o                         
  -3  20   6          6.92          4.35         3.09 o                         
  -2  20   6         50.83         51.74        10.05 o                         
  -1  20   6          5.93          4.81         3.20 o                         
   0  20   6        131.52        151.10        20.39 o                         
   1  20   6         95.34         83.10        15.82 o                         
   2  20   6          0.00         -0.58         4.37 o                         
   3  20   6         17.61         13.69         7.28 o                         
  -4  21   6         18.40         19.45         4.31 o                         
  -3  21   6         92.19         95.72         9.65 o                         
  -2  21   6         55.32         52.76        10.58 o                         
  -1  21   6          8.36         10.00         4.51 o                         
   0  21   6        255.32        271.96        27.57 o                         
   1  21   6        203.05        202.55        25.05 o                         
   2  21   6         14.87         16.94         7.77 o                         
   3  21   6          8.95         10.58         9.61 o                         
  -4  22   6         44.32         52.30         7.24 o                         
  -3  22   6         22.51         24.15         8.76 o                         
  -2  22   6          4.66          8.93         4.22 o                         
  -1  22   6         77.49         77.81        13.30 o                         
   0  22   6        360.25        387.83        32.08 o                         
   1  22   6         10.46         16.41         9.03 o                         
   2  22   6          0.84          3.01         4.22 o                         
   3  22   6         48.46         78.63        16.50 o                         
  -4  23   6        216.04        215.37        14.56 o                         
  -3  23   6         70.22         82.15        11.55 o                         
  -2  23   6         15.90         14.37         5.58 o                         
  -1  23   6          0.20         -4.22         4.27 o                         
   0  23   6         19.78         25.82         8.40 o                         
   1  23   6        226.68        213.38        24.66 o                         
   2  23   6         29.62         23.74         9.61 o                         
   3  23   6        101.32        104.55        20.39 o                         
  -4  24   6          1.17          5.46         3.26 o                         
  -3  24   6        101.43        113.46        17.04 o                         
  -2  24   6         12.42         19.27         6.65 o                         
  -1  24   6         49.45         52.37        11.60 o                         
   0  24   6          6.20         17.43         6.41 o                         
   1  24   6         23.23         20.05        12.23 o                         
   2  24   6          0.41         -3.59         7.14 o                         
   3  24   6         16.25         31.40        11.21 o                         
  -4  25   6         20.47         19.72         5.21 o                         
  -3  25   6         35.42         45.43         7.07 o                         
  -2  25   6          0.20          7.09         5.05 o                         
  -1  25   6         75.25         75.09        12.47 o                         
   0  25   6         41.52         34.61         8.88 o                         
   1  25   6         36.00         45.34        11.50 o                         
   2  25   6          6.23        -12.16         8.11 o                         
  -3  26   6         32.21         36.45         6.53 o                         
  -2  26   6          3.44          2.67         2.57 o                         
  -1  26   6         14.47         13.49         6.21 o                         
   0  26   6         55.47         67.13        13.20 o                         
   1  26   6          0.87         -2.43         3.98 o                         
   2  26   6          0.48          0.87         4.56 o                         
  -3  27   6         49.07         50.93         7.68 o                         
  -2  27   6          5.83          1.60         2.67 o                         
  -1  27   6         23.87         22.76         7.43 o                         
   0  27   6         38.64         43.25        10.34 o                         
   1  27   6         73.84         97.90        16.26 o                         
   2  27   6          0.13          3.01         4.61 o                         
  -3  28   6         38.07         39.66         8.49 o                         
  -2  28   6          3.30          1.41         2.67 o                         
  -1  28   6         17.65          7.72         4.85 o                         
   0  28   6         12.52         13.25         6.60 o                         
   1  28   6          7.91          4.56         3.83 o                         
   2  28   6          0.25          1.12         3.83 o                         
  -3  29   6          0.18         -6.41         4.27 o                         
  -2  29   6          0.02          6.41         4.22 o                         
  -1  29   6          6.84         15.00         6.55 o                         
   0  29   6          0.12         12.77         6.46 o                         
   1  29   6         40.09         57.03        12.62 o                         
  -2  30   6          8.01         14.51         6.55 o                         
  -1  30   6         24.43         39.03         9.76 o                         
   0  30   6          4.44         11.94         5.63 o                         
   1  30   6         11.01          8.20         6.16 o                         
  -2  31   6         32.36         59.27        11.07 o                         
  -1  31   6          9.93         24.08         7.77 o                         
   0  31   6          1.12         -3.49         4.95 o                         
   1  31   6          6.20          3.01         2.62 o                         
  -1  32   6         82.33         89.70        14.46 o                         
   0  32   6         51.24         76.06        13.69 o                         
  -5   1   7          4.07         10.41         9.90 o                         
  -4   1   7         10.76          5.82         2.73 o                         
  -3   1   7          5.52          3.00         2.25 o                         
  -2   1   7         10.09         11.11         2.83 o                         
  -1   1   7          9.33          5.44         3.63 o                         
   0   1   7        121.67        140.69        13.69 o                         
   1   1   7         36.13         29.18         8.44 o                         
   2   1   7         29.24         10.96         5.14 o                         
   3   1   7         33.83         35.72         8.83 o                         
   4   1   7          0.01          1.52         4.03 o                         
  -5   2   7          1.37          0.28         4.22 o                         
  -4   2   7        140.46        141.15        12.28 o                         
  -3   2   7        190.75        188.55        16.35 o                         
  -2   2   7        227.47        215.37        11.29 o                         
  -1   2   7         21.04         12.50         2.71 o                         
   0   2   7         13.39          6.68         4.24 o                         
   1   2   7          0.13        -13.62         9.08 o                         
   2   2   7        380.12        408.00        33.79 o                         
   3   2   7        948.31       1029.33        55.19 o                         
   4   2   7          1.50          1.68         5.91 o                         
  -5   3   7          6.12         16.81         8.41 o                         
  -4   3   7          0.28         -1.11         2.25 o                         
  -3   3   7         35.94         38.25         7.52 o                         
  -2   3   7        558.55        547.22        19.91 o                         
  -1   3   7         75.06         71.47         9.91 o                         
   0   3   7         16.33          9.96         5.97 o                         
   1   3   7          0.11          2.73         4.05 o                         
   2   3   7        276.15        325.28        30.22 o                         
   3   3   7        213.29        223.19        25.83 o                         
   4   3   7         54.10         55.26        13.32 o                         
  -5   4   7         11.48          3.96         4.96 o                         
  -4   4   7          6.60          4.44         2.45 o                         
  -3   4   7        101.82         87.83         7.73 o                         
  -2   4   7          2.68          1.40         2.46 o                         
  -1   4   7        231.43        239.35        13.91 o                         
   0   4   7        157.08        178.03        16.19 o                         
   1   4   7          1.43         -8.17         6.67 o                         
   2   4   7        146.37        156.74        20.79 o                         
   3   4   7         92.71        116.14        19.51 o                         
   4   4   7          4.24          2.29         5.15 o                         
  -5   5   7          4.49          8.98         7.64 o                         
  -4   5   7         48.58         49.24         5.93 o                         
  -3   5   7         51.46         38.86         5.99 o                         
  -2   5   7        120.41        111.95        11.42 o                         
  -1   5   7         20.21         12.30         3.35 o                         
   0   5   7          0.02         -8.35         5.56 o                         
   1   5   7         22.89         21.90         7.46 o                         
   2   5   7          4.73        -15.86        10.58 o                         
   3   5   7         37.06         27.57         5.21 o                         
   4   5   7         36.87         29.12        12.81 o                         
  -5   6   7        140.32        125.96        29.32 o                         
  -4   6   7         35.47         30.02         5.09 o                         
  -3   6   7          0.19          4.17         2.88 o                         
  -2   6   7          0.87         -4.07         5.09 o                         
  -1   6   7         70.99         64.69         7.16 o                         
   0   6   7          0.00         -6.79         4.53 o                         
   1   6   7         11.47         12.33         4.24 o                         
   2   6   7          9.36         -3.47         8.08 o                         
   3   6   7         44.20         51.24         8.11 o                         
   4   6   7         18.33         10.87         9.17 o                         
  -5   7   7         12.99         -1.16         9.95 o                         
  -4   7   7        217.77        216.24        15.31 o                         
  -3   7   7          3.40         -1.28         4.53 o                         
  -2   7   7        251.82        250.32        17.56 o                         
  -1   7   7          2.65          1.96         2.13 o                         
   0   7   7         15.76         24.47         3.91 o                         
   1   7   7          4.21          4.84         2.97 o                         
   2   7   7        100.72        107.13        12.18 o                         
   3   7   7          0.68         -2.74         3.30 o                         
   4   7   7          6.07         16.89        15.39 o                         
  -5   8   7         63.68         68.73        21.79 o                         
  -4   8   7         88.10        107.20        10.20 o                         
  -3   8   7         57.21         47.66         6.22 o                         
  -2   8   7          3.00         -1.22         2.69 o                         
  -1   8   7         90.24         97.48        10.39 o                         
   0   8   7        710.84        684.09        26.61 o                         
   1   8   7          3.90          2.43         5.58 o                         
   2   8   7          4.08         -0.21         5.55 o                         
   3   8   7          2.83        -13.01        13.98 o                         
  -5   9   7         51.20         36.70        18.78 o                         
  -4   9   7         64.38         97.39        15.14 o                         
  -3   9   7         30.25         36.86         6.37 o                         
  -2   9   7         25.73         29.95         7.51 o                         
  -1   9   7         17.80         17.85         3.74 o                         
   0   9   7         47.06         43.37         4.83 o                         
   1   9   7        592.27        535.26        50.53 o                         
   2   9   7          0.01          0.69         2.79 o                         
   3   9   7         20.45         29.29         9.87 o                         
  -5  10   7          0.24          1.99         4.76 o                         
  -4  10   7          0.06         -1.30         1.97 o                         
  -3  10   7         41.26         44.47         8.25 o                         
  -2  10   7         87.27         78.09        13.71 o                         
  -1  10   7         19.71         23.05         3.71 o                         
   0  10   7        392.47        406.35        26.90 o                         
   1  10   7        121.58        119.41        21.65 o                         
   2  10   7         37.53         25.81         3.91 o                         
   3  10   7        108.31        131.55        18.92 o                         
  -5  11   7          4.80          0.05         7.67 o                         
  -4  11   7         71.97         51.40         6.15 o                         
  -3  11   7          5.74          9.15         6.63 o                         
  -2  11   7          0.00          2.60         4.20 o                         
  -1  11   7         73.89         88.70        12.79 o                         
   0  11   7         33.90         35.01         9.73 o                         
   1  11   7         77.99         65.89        10.89 o                         
   2  11   7          2.59         -0.39         1.88 o                         
   3  11   7         18.58         14.41        11.94 o                         
  -5  12   7          2.76         10.19        11.79 o                         
  -4  12   7          2.45         -0.65         3.53 o                         
  -3  12   7        164.79        192.29        16.94 o                         
  -2  12   7          6.15          0.91         3.20 o                         
  -1  12   7         51.36         39.42         8.50 o                         
   0  12   7          8.19          7.56         5.46 o                         
   1  12   7          0.33          3.28         3.78 o                         
   2  12   7         80.03         84.86         8.80 o                         
   3  12   7         56.57         43.98        14.85 o                         
  -5  13   7         34.83          8.54         9.13 o                         
  -4  13   7         92.61         94.41        18.59 o                         
  -3  13   7          0.50         -0.52         5.61 o                         
  -2  13   7          0.00          1.26         4.03 o                         
  -1  13   7         53.87         49.30         9.63 o                         
   0  13   7         77.02         79.37        14.90 o                         
   1  13   7        299.30        303.37        22.21 o                         
   2  13   7        271.04        267.73        15.77 o                         
   3  13   7         27.68         27.18        12.38 o                         
  -4  14   7         13.16         11.24         4.63 o                         
  -3  14   7         29.49         21.99         6.21 o                         
  -2  14   7         30.47         23.30         7.43 o                         
  -1  14   7         79.87         82.13        16.02 o                         
   0  14   7          7.83         14.75         6.58 o                         
   1  14   7        316.49        331.13        22.98 o                         
   2  14   7        137.68        140.17        13.48 o                         
   3  14   7          0.88         14.32         7.72 o                         
  -4  15   7         54.83         37.24         6.67 o                         
  -3  15   7          0.32         -1.12         2.82 o                         
  -2  15   7          9.04          5.78         4.27 o                         
  -1  15   7        110.00        110.38        18.20 o                         
   0  15   7          0.20         -1.70         3.83 o                         
   1  15   7         90.03         71.27        19.29 o                         
   2  15   7        105.25        101.57        21.45 o                         
   3  15   7          3.74          1.16         4.71 o                         
  -4  16   7          8.13          9.51         4.17 o                         
  -3  16   7        242.07        265.12        22.33 o                         
  -2  16   7          4.43         -0.97         4.17 o                         
  -1  16   7          6.87          3.93         3.25 o                         
   0  16   7         39.57         37.62        12.62 o                         
   1  16   7        126.81        126.76        20.12 o                         
   2  16   7         46.86         62.91        16.26 o                         
   3  16   7        147.39        145.47        24.71 o                         
  -4  17   7         38.46         27.33         6.26 o                         
  -3  17   7         14.69         32.23         8.25 o                         
  -2  17   7         54.16         59.95        11.99 o                         
  -1  17   7         16.32         22.13         8.15 o                         
   0  17   7         25.99         37.96        12.28 o                         
   1  17   7        219.11        234.05        29.71 o                         
   2  17   7         18.50         10.10         9.56 o                         
   3  17   7          5.02         11.89        14.08 o                         
  -4  18   7          3.54          8.59         4.61 o                         
  -3  18   7         33.78         35.87         8.69 o                         
  -2  18   7         30.64         21.21         7.23 o                         
  -1  18   7         54.35         46.06        12.33 o                         
   0  18   7        124.05        140.71        21.70 o                         
   1  18   7         10.69         14.03        11.50 o                         
   2  18   7          4.45          1.75         6.41 o                         
   3  18   7         16.73         28.83        10.87 o                         
  -4  19   7         23.50         37.91         7.14 o                         
  -3  19   7          0.18         -0.34         3.49 o                         
  -2  19   7          4.17         -1.31         4.22 o                         
  -1  19   7         36.13         40.63        10.68 o                         
   0  19   7         19.07         16.02         7.91 o                         
   1  19   7         12.99          8.54         6.41 o                         
   2  19   7          4.06         10.48         6.26 o                         
   3  19   7          2.23          0.87         4.13 o                         
  -4  20   7          8.82         21.75         6.12 o                         
  -3  20   7         60.23         73.10        11.26 o                         
  -2  20   7         39.94         29.71         8.06 o                         
  -1  20   7         15.68         18.06         7.43 o                         
   0  20   7         16.37         21.84         7.57 o                         
   1  20   7         25.16         43.10        13.15 o                         
   2  20   7         23.87         32.62        13.45 o                         
  -4  21   7         54.71         82.56        10.78 o                         
  -3  21   7         12.03         11.55         4.66 o                         
  -2  21   7          9.88          6.36         4.37 o                         
  -1  21   7          6.30          3.98         4.66 o                         
   0  21   7          0.99          6.84         5.92 o                         
   1  21   7          1.41          7.67         7.86 o                         
   2  21   7         17.29         24.22         8.88 o                         
  -3  22   7          0.56         -3.49         3.11 o                         
  -2  22   7          7.52          7.33         4.27 o                         
  -1  22   7          5.72         -1.89         4.27 o                         
   0  22   7          8.11          9.27         6.60 o                         
   1  22   7         13.95          8.69         7.14 o                         
   2  22   7          5.34         23.40        10.87 o                         
  -3  23   7          0.01          1.65         1.99 o                         
  -2  23   7         84.52         83.29        13.98 o                         
  -1  23   7         32.55         34.41         9.61 o                         
   0  23   7         37.55         43.15        10.92 o                         
   1  23   7        127.85        133.29        21.21 o                         
   2  23   7          9.90         10.68         6.89 o                         
  -3  24   7          3.00          2.91         4.37 o                         
  -2  24   7          0.09         -1.75         3.88 o                         
  -1  24   7        178.07        192.80        22.67 o                         
   0  24   7        269.37        268.47        28.25 o                         
   1  24   7          2.29          0.29         5.53 o                         
   2  24   7         13.31         15.97         8.06 o                         
  -3  25   7         35.55         36.31         8.79 o                         
  -2  25   7          4.48          2.57         4.71 o                         
  -1  25   7        158.88        196.78        22.96 o                         
   0  25   7          0.32         11.55         7.72 o                         
   1  25   7         49.82         44.51        11.75 o                         
  -2  26   7          0.88          1.31         4.03 o                         
  -1  26   7          7.48          7.86         5.68 o                         
   0  26   7        305.02        308.32        29.71 o                         
   1  26   7          1.56          2.43         3.93 o                         
  -2  27   7         21.06         19.37         7.77 o                         
  -1  27   7         22.86         28.98         9.17 o                         
   0  27   7          5.09          6.84         4.76 o                         
   1  27   7         19.32         26.84         8.69 o                         
  -2  28   7          0.00          9.76         5.87 o                         
  -1  28   7        106.09        150.08        19.42 o                         
   0  28   7          5.97          2.28         2.86 o                         
  -1  29   7          6.90          6.80         5.53 o                         
  -4   0   8        151.11        239.75        61.01 o                         
  -3   0   8        482.92        490.03        33.53 o                         
  -2   0   8        232.47        207.72        16.75 o                         
  -1   0   8        118.60        102.72        15.20 o                         
   0   0   8         10.39         74.99        19.80 o                         
   1   0   8        132.67        147.80        30.34 o                         
   2   0   8        140.22        152.36        29.66 o                         
   3   0   8          4.10         26.60        18.15 o                         
  -4   1   8         62.71         36.53         7.29 o                         
  -3   1   8        153.23        187.63        14.65 o                         
  -2   1   8        130.91        124.72        10.20 o                         
  -1   1   8          0.79         -1.36         5.18 o                         
   0   1   8         37.34         18.89         6.50 o                         
   1   1   8         89.49         97.40        17.14 o                         
   2   1   8         58.15         58.57        13.64 o                         
   3   1   8         24.83         12.52         9.54 o                         
  -4   2   8          1.80         -8.26         5.95 o                         
  -3   2   8         79.13        103.49        12.92 o                         
  -2   2   8          5.90          0.83         3.96 o                         
  -1   2   8         12.11          8.59         4.19 o                         
   0   2   8          7.76          2.03         5.75 o                         
   1   2   8          2.30         -4.09         7.86 o                         
   2   2   8         81.78         94.29        16.53 o                         
   3   2   8          0.37         -6.11         7.20 o                         
  -4   3   8         42.16         32.06         8.69 o                         
  -3   3   8          1.58         -4.88         8.52 o                         
  -2   3   8         57.97         40.31         5.24 o                         
  -1   3   8         42.59         45.50         7.86 o                         
   0   3   8          0.18          1.54         2.70 o                         
   1   3   8         55.10         59.03        12.49 o                         
   2   3   8        185.39        202.62        25.28 o                         
   3   3   8          0.09         -2.68         4.76 o                         
  -4   4   8        113.74        184.60        20.51 o                         
  -3   4   8          0.59         -4.55         3.11 o                         
  -2   4   8          1.42          0.93         2.69 o                         
  -1   4   8         12.10          3.69         3.46 o                         
   0   4   8         15.05         37.48         7.93 o                         
   1   4   8          3.12         -9.53         8.87 o                         
   2   4   8        105.56        133.51        21.01 o                         
   3   4   8          3.12         -0.80         8.91 o                         
  -4   5   8          0.19          6.61         3.28 o                         
  -3   5   8         33.42         24.44         5.20 o                         
  -2   5   8         45.02         40.58         7.25 o                         
  -1   5   8         73.99         82.73        11.36 o                         
   0   5   8         21.12         19.14         5.01 o                         
   1   5   8         16.08          4.23         9.66 o                         
   2   5   8         31.20         19.23        18.27 o                         
   3   5   8         24.19         29.18        11.36 o                         
  -4   6   8          9.92         15.92         3.97 o                         
  -3   6   8         21.47         23.47         5.33 o                         
  -2   6   8         19.93         11.75         5.34 o                         
  -1   6   8          0.02          3.15         5.10 o                         
   0   6   8          4.03         -0.18         3.06 o                         
   1   6   8         50.67         43.13        12.64 o                         
   2   6   8         22.88         -1.08         8.78 o                         
   3   6   8          4.13          9.27        11.07 o                         
  -4   7   8         11.47          9.55         3.68 o                         
  -3   7   8         14.85         24.81         5.84 o                         
  -2   7   8          0.00          1.64         3.53 o                         
  -1   7   8          8.73          7.42         2.80 o                         
   0   7   8          4.36          5.22         3.85 o                         
   1   7   8          1.17          2.67         3.82 o                         
   2   7   8          4.94        -11.07        14.71 o                         
   3   7   8         10.31         41.02        18.98 o                         
  -4   8   8         21.51         32.62         6.70 o                         
  -3   8   8          0.08          1.03         3.75 o                         
  -2   8   8          0.99          1.92         3.69 o                         
  -1   8   8          6.33          2.91         2.04 o                         
   0   8   8         91.22        110.59        16.64 o                         
   1   8   8         13.31         19.69         4.56 o                         
   2   8   8         46.02         41.21        19.42 o                         
   3   8   8          5.85          9.80         7.72 o                         
  -4   9   8        213.64        199.40        14.28 o                         
  -3   9   8         57.57         65.09         9.21 o                         
  -2   9   8         46.92         38.44         7.12 o                         
  -1   9   8         62.64         72.39        12.69 o                         
   0   9   8        191.75        231.11        23.59 o                         
   1   9   8          5.12          2.59         6.72 o                         
   2   9   8        173.58        184.30        37.42 o                         
   3   9   8          4.68          0.41         5.86 o                         
  -4  10   8         12.95         42.69         7.49 o                         
  -3  10   8         27.42         38.83         7.43 o                         
  -2  10   8         79.39         83.53        10.87 o                         
  -1  10   8          9.71          9.48         4.72 o                         
   0  10   8          6.12          2.88         4.56 o                         
   1  10   8          3.03         -3.08         4.73 o                         
   2  10   8         15.02          6.58         6.99 o                         
  -4  11   8         33.44         24.51         5.49 o                         
  -3  11   8         11.71          9.56         4.23 o                         
  -2  11   8          1.99         -0.58         2.64 o                         
  -1  11   8         99.91        118.80        15.52 o                         
   0  11   8         10.15         20.36         7.13 o                         
   1  11   8         13.92          9.21         4.78 o                         
   2  11   8          2.24          0.70         6.75 o                         
  -4  12   8         12.60          5.08         3.37 o                         
  -3  12   8          1.58          5.23         3.76 o                         
  -2  12   8         59.39         60.55        11.23 o                         
  -1  12   8         44.39         52.08        10.25 o                         
   0  12   8          2.76          1.87         3.98 o                         
   1  12   8        286.42        304.08        23.53 o                         
   2  12   8         10.61         12.21        10.14 o                         
  -4  13   8          0.10         -0.97         2.01 o                         
  -3  13   8         41.67         29.09         7.19 o                         
  -2  13   8          0.24         -2.88         4.37 o                         
  -1  13   8          1.87         -3.33         4.33 o                         
   0  13   8         22.83         10.19         4.12 o                         
   1  13   8          2.18         -1.87        12.43 o                         
   2  13   8          0.03          1.65         5.00 o                         
  -4  14   8          1.30         -2.23         2.61 o                         
  -3  14   8         19.67         22.60         8.54 o                         
  -2  14   8          2.07          3.13         3.08 o                         
  -1  14   8         12.52          6.16         3.52 o                         
   0  14   8          0.06          0.25         9.37 o                         
   1  14   8         13.98         11.08         4.90 o                         
   2  14   8         34.54         42.67        14.71 o                         
  -4  15   8         27.88          9.45         3.18 o                         
  -3  15   8        135.53        159.76        18.57 o                         
  -2  15   8          7.17         10.71         6.04 o                         
  -1  15   8         42.13         48.00        10.34 o                         
   0  15   8         93.82        100.32        19.90 o                         
   1  15   8          1.56         -2.92         5.75 o                         
   2  15   8         93.23        135.52        25.82 o                         
  -3  16   8         35.49         44.57         9.22 o                         
  -2  16   8        219.51        182.80        18.57 o                         
  -1  16   8          3.33         -2.12         4.43 o                         
   0  16   8         53.96         42.36        13.69 o                         
   1  16   8         38.45         24.91         9.73 o                         
   2  16   8         29.34         39.37        15.00 o                         
  -3  17   8          5.83          1.04         3.40 o                         
  -2  17   8         16.41         15.72         6.13 o                         
  -1  17   8         20.51         24.90         7.01 o                         
   0  17   8         18.09         15.91         6.50 o                         
   1  17   8          7.79          9.79         5.38 o                         
   2  17   8         18.31         25.68        11.21 o                         
  -3  18   8         17.89         20.14        12.21 o                         
  -2  18   8         53.18         59.90        13.35 o                         
  -1  18   8          0.01          1.84         5.92 o                         
   0  18   8          0.15          0.17         4.34 o                         
   1  18   8         22.91         18.96        14.54 o                         
   2  18   8         19.77         39.22        13.83 o                         
  -3  19   8         27.06         22.18         7.38 o                         
  -2  19   8         59.81         45.14        12.43 o                         
  -1  19   8         58.44         61.30        14.42 o                         
   0  19   8          0.91          5.36         4.48 o                         
   1  19   8         17.37         13.33         4.63 o                         
  -3  20   8          0.89         -0.49         3.35 o                         
  -2  20   8          0.00         -0.83         5.73 o                         
  -1  20   8          9.47         11.16        11.21 o                         
   0  20   8        209.68        301.77        33.54 o                         
   1  20   8          5.96          7.76         3.29 o                         
  -2  21   8         43.14         27.18         8.35 o                         
  -1  21   8        236.01        302.83        30.87 o                         
   0  21   8         11.42         41.40        14.17 o                         
   1  21   8         18.81          8.61         4.70 o                         
  -2  22   8         23.96         36.55         9.66 o                         
  -1  22   8          0.02          7.62         6.36 o                         
   0  22   8        255.84        312.40        33.88 o                         
   1  22   8          2.01        -10.63         7.09 o                         
  -2  23   8          0.14         -0.63         4.22 o                         
  -1  23   8         16.57          9.03         3.93 o                         
   0  23   8          0.04         11.50        10.53 o                         
  -1  24   8         31.18         11.94         5.15 o                         
   0  24   8         19.77         27.76         9.47 o                         
  -3   1   9         20.55         19.98         6.67 o                         
  -2   1   9          0.55          0.67         3.69 o                         
  -1   1   9          5.27         -4.67         5.67 o                         
   0   1   9          1.76        -13.32        11.53 o                         
   1   1   9         35.46         50.64        13.95 o                         
   2   1   9        233.51        242.14        29.58 o                         
  -3   2   9         29.23         33.98         8.08 o                         
  -2   2   9         42.67         29.00         7.72 o                         
  -1   2   9          0.52         -6.84         4.60 o                         
   0   2   9          9.97          2.29         6.23 o                         
   1   2   9        223.69        289.73        31.20 o                         
   2   2   9         22.29         33.18        19.34 o                         
  -3   3   9        215.83        191.37        17.16 o                         
  -2   3   9          0.00         -0.11         4.09 o                         
  -1   3   9         64.61         73.42        14.27 o                         
   0   3   9         34.06         43.10        12.28 o                         
   1   3   9          9.71          2.94         7.88 o                         
   2   3   9        463.59        616.93        47.22 o                         
  -3   4   9        116.67        105.24        12.89 o                         
  -2   4   9         54.37         32.10         9.33 o                         
  -1   4   9         28.62         19.35         7.82 o                         
   0   4   9         51.73         84.00        16.52 o                         
   1   4   9         10.42         -2.90         6.78 o                         
   2   4   9         40.69         26.09        11.57 o                         
  -3   5   9         71.12         66.44        10.74 o                         
  -2   5   9         19.06         11.07         6.17 o                         
  -1   5   9         47.06         52.14        10.01 o                         
   0   5   9          4.44          0.27         3.43 o                         
   1   5   9          8.56         -2.27         9.76 o                         
   2   5   9          3.90         -7.79         7.99 o                         
  -3   6   9          2.50          7.06         3.53 o                         
  -2   6   9          8.16         10.04         4.76 o                         
  -1   6   9          7.87          6.84        11.48 o                         
   0   6   9         14.19          9.90         6.06 o                         
   1   6   9         40.17         53.73        13.65 o                         
   2   6   9         30.51         40.37        10.56 o                         
  -3   7   9         54.86         47.68         8.72 o                         
  -2   7   9          2.82          3.05         3.30 o                         
  -1   7   9         96.28        103.77        17.00 o                         
   0   7   9         13.55         10.18        10.58 o                         
   1   7   9         15.98         21.21        12.09 o                         
  -3   8   9         30.00         24.75         5.83 o                         
  -2   8   9          0.09         -2.64         3.21 o                         
  -1   8   9          3.32          0.09         7.34 o                         
   0   8   9        104.70        132.75        18.94 o                         
   1   8   9          6.40         26.02        12.23 o                         
  -3   9   9          6.44          7.37         2.68 o                         
  -2   9   9          1.44         -6.49         4.43 o                         
  -1   9   9        215.69        229.98        20.17 o                         
   0   9   9        164.32        212.27        19.35 o                         
   1   9   9          7.16          5.63         7.96 o                         
  -3  10   9         34.71         25.56        12.46 o                         
  -2  10   9         37.44         36.47         8.06 o                         
  -1  10   9         87.26         89.80        13.13 o                         
   0  10   9         56.03         72.19        11.86 o                         
   1  10   9          3.84          9.62         6.36 o                         
  -3  11   9         10.18         19.81         6.20 o                         
  -2  11   9          2.21          2.47         4.21 o                         
  -1  11   9         61.16         77.97        11.98 o                         
   0  11   9        116.94        133.72        15.11 o                         
   1  11   9         13.33         17.23         9.59 o                         
  -3  12   9          2.32          8.63         3.57 o                         
  -2  12   9         15.30         19.31         5.81 o                         
  -1  12   9          2.24         -0.28         3.45 o                         
   0  12   9          1.22          5.04         5.49 o                         
   1  12   9         33.62         36.71        11.67 o                         
  -3  13   9          2.30          0.69         2.79 o                         
  -2  13   9          2.19         -0.33         4.39 o                         
  -1  13   9          4.87          3.69         6.04 o                         
   0  13   9        165.86        156.65        41.65 o                         
   1  13   9          0.01         -3.49         7.43 o                         
  -2  14   9         14.18         19.06         5.72 o                         
  -1  14   9          8.11         10.39         6.28 o                         
   0  14   9          1.01         10.85         8.16 o                         
   1  14   9         87.47         78.88        18.83 o                         
  -2  15   9          0.10         -0.03         5.01 o                         
  -1  15   9         22.35         33.72         8.91 o                         
   0  15   9          2.58         -2.14         4.22 o                         
  -2  16   9         24.33         21.74        15.82 o                         
  -1  16   9         13.93         17.19        10.99 o                         
   0  16   9          0.05         -2.97         4.64 o                         
  -2  17   9          6.88          8.38         8.01 o                         
  -1  17   9         11.59         10.62         6.53 o                         
   0  17   9        110.64        140.86        22.18 o                         
  -1  18   9         18.94         13.11         6.75 o                         
  -1   0  10          2.92          1.02         6.26 o                         
   0   0  10          0.65        -10.05        13.54 o                         
  -1   1  10         14.96         23.47         9.28 o                         
   0   1  10         22.16         17.44         9.35 o                         
  -1   2  10          1.09         -2.95         5.29 o                         
  -1   3  10         40.67         59.90        16.72 o                         
  -1   4  10          1.72          0.84         4.40 o                         
  -1   5  10          0.31          3.37         6.42 o                         
  -1   6  10          0.86          6.59         5.75 o                         
                                                                                
